# Supplementary material for: ﻿Five novel species of Curvularia (Pleosporales, Pleosporaceae) isolated from turfgrasses
Source: MycoKeys. 2025 Nov 21;125:279–305. doi: 10.3897/mycokeys.125.168614 (PMC12663720; doi:10.3897/mycokeys.125.168614)
Supplement: XML Treatment for Curvularia cynodontis [file mycokeys.125.168614-treatment1.xml]

<!DOCTYPE tp:taxon-treatment
  PUBLIC "-//TaxonX//DTD Taxonomic Treatment Publishing DTD v0 20100105//EN" "tax-treatment-NSO.dtd">
<tp:taxon-treatment xmlns:tp="http://www.plazi.org/taxpub"><tp:treatment-meta><kwd-group><label>Taxon classification</label><kwd>
                <named-content content-type="kingdom">Fungi</named-content>
              </kwd><kwd>
                <named-content content-type="order">Pleosporales</named-content>
              </kwd><kwd>
                <named-content content-type="family">Pleosporaceae</named-content>
              </kwd></kwd-group><mixed-citation publication-type="journal"><person-group><name><surname>Zhao</surname><given-names>Jia-Mei</given-names></name><name><surname>Peng</surname><given-names>Chuan-Xu</given-names></name><name><surname>Zhang</surname><given-names>Qiu-Yue</given-names></name><name><surname>Li</surname><given-names>De-Wei</given-names></name><name><surname>Huang</surname><given-names>Lin</given-names></name></person-group><article-title>﻿Five novel species of <italic><tp:taxon-name><tp:taxon-name-part taxon-name-part-type="genus" reg="Curvularia">Curvularia</tp:taxon-name-part></tp:taxon-name></italic> (<tp:taxon-name><tp:taxon-name-part taxon-name-part-type="order">Pleosporales</tp:taxon-name-part></tp:taxon-name>, <tp:taxon-name><tp:taxon-name-part taxon-name-part-type="family">Pleosporaceae</tp:taxon-name-part></tp:taxon-name>) isolated from turfgrasses</article-title><source>MycoKeys</source><day>21</day><month>11</month><year>2025</year><volume>125</volume><fpage>279</fpage><lpage>305</lpage><pub-id pub-id-type="doi">10.3897/mycokeys.125.168614</pub-id></mixed-citation></tp:treatment-meta><tp:nomenclature><label>﻿</label><tp:taxon-name><object-id xmlns:xlink="http://www.w3.org/1999/xlink" content-type="arpha" xlink:type="simple">DAB4779F-C439-55BA-B662-BF33F647FC9C</object-id>
              <tp:taxon-name-part taxon-name-part-type="genus" reg="Curvularia">Curvularia</tp:taxon-name-part>
              <tp:taxon-name-part taxon-name-part-type="species" reg="cynodontis">cynodontis</tp:taxon-name-part>
              <object-id xmlns:xlink="http://www.w3.org/1999/xlink" content-type="mycobank" xlink:type="simple">860700</object-id>
            </tp:taxon-name><tp:taxon-authority>Lin Huang, Jia-Mei Zhao &amp; D.W. Li</tp:taxon-authority><tp:taxon-status xmlns:xlink="http://www.w3.org/1999/xlink" xlink:type="simple">sp. nov.</tp:taxon-status><xref ref-type="fig" rid="F3">Fig. 3</xref></tp:nomenclature><tp:treatment-sec sec-type="Holotype" id="SECID0EIHHK"><title>Holotype.</title><p><bold>China</bold> • Jiangsu Province, Nanjing, Xuanwu District, Shinsemon Park, <named-content xmlns:xlink="http://www.w3.org/1999/xlink" content-type="dwc:verbatimCoordinates" xlink:type="simple"><named-content content-type="geo-json" specific-use="{&#34;type&#34;:&#34;Point&#34;,&#34;coordinates&#34;:[119.308611,32.153333]}" id="NCID0ETHHK" xlink:type="simple">32°09'12"N, 118°78'31"E</named-content></named-content>, isolated from leaf blight of <italic><tp:taxon-name><tp:taxon-name-part taxon-name-part-type="genus" reg="Cynodon">Cynodon</tp:taxon-name-part> <tp:taxon-name-part taxon-name-part-type="species" reg="dactylon">dactylon</tp:taxon-name-part></tp:taxon-name></italic>, 22 June 2024. Holotype: <abbrev xmlns:xlink="http://www.w3.org/1999/xlink" xlink:title="China Forestry Culture Collection Center" id="ABBRID0EDIHK" xlink:type="simple">CFCC</abbrev> 72724 is a living specimen being maintained via lyophilisation at the China Forestry Culture Collection Center (<abbrev xmlns:xlink="http://www.w3.org/1999/xlink" xlink:title="China Forestry Culture Collection Center" id="ABBRID0EHIHK" xlink:type="simple">CFCC</abbrev>). Ex-type (SCM16-22) is maintained at the Forest Pathology Laboratory, Nanjing Forestry University.</p><fig id="F3" position="float" orientation="portrait"><object-id xmlns:xlink="http://www.w3.org/1999/xlink" content-type="doi" xlink:type="simple">10.3897/mycokeys.125.168614.figure3</object-id><object-id xmlns:xlink="http://www.w3.org/1999/xlink" content-type="arpha" xlink:type="simple">F1FC4543-6845-5292-A3DA-C75804C3AAD9</object-id><label>Figure 3.</label><caption><p><italic><tp:taxon-name><tp:taxon-name-part taxon-name-part-type="genus" reg="Curvularia">Curvularia</tp:taxon-name-part> <tp:taxon-name-part taxon-name-part-type="species" reg="cynodontis">cynodontis</tp:taxon-name-part></tp:taxon-name></italic> (SCM16-22, type). <bold>A–C.</bold> Colony on <abbrev xmlns:xlink="http://www.w3.org/1999/xlink" xlink:title="2% potato dextrose agar" id="ABBRID0EAJHK" xlink:type="simple">PDA</abbrev> (A), OA (B) and CMA (C), respectively in 5 days after incubation at 25 °C; <bold>D.</bold> Sporulation on <abbrev xmlns:xlink="http://www.w3.org/1999/xlink" xlink:title="2% potato dextrose agar" id="ABBRID0EGJHK" xlink:type="simple">PDA</abbrev>; <bold>E–J.</bold> Conidia, conidiogenous cells and conidiophores; <bold>K–L.</bold> Conidiophore; <bold>M.</bold> Conidia. Scale bars: 50 μm (<bold>D</bold>); 20 μm (<bold>H</bold>); 10 μm (<bold>E–G</bold>, <bold>I–M</bold>).</p></caption><graphic xmlns:xlink="http://www.w3.org/1999/xlink" xlink:href="mycokeys-125-279-g003.jpg" position="float" orientation="portrait" xlink:type="simple" id="oo_1472456.jpg"><uri content-type="original_file" xlink:type="simple">https://binary.pensoft.net/fig/1472456</uri></graphic></fig></tp:treatment-sec><tp:treatment-sec sec-type="etymology" id="SECID0E4JHK"><title>Etymology.</title><p>The name refers to the name of the host genus, <italic><tp:taxon-name><tp:taxon-name-part taxon-name-part-type="genus" reg="Cynodon">Cynodon</tp:taxon-name-part></tp:taxon-name></italic>, from which the holotype was collected.</p></tp:treatment-sec><tp:treatment-sec sec-type="description" id="SECID0EKKHK"><title>Description.</title><p>Asexual morph on <abbrev xmlns:xlink="http://www.w3.org/1999/xlink" xlink:title="2% potato dextrose agar" id="ABBRID0EQKHK" xlink:type="simple">PDA</abbrev>: <bold>Hyphae</bold> 2–5 μm wide, subhyaline to pale brown, thin- and smooth-walled, septate, branched. <bold>Conidiophores</bold> mononematous, semi- macronematous, septate, arising singly or frequently in groups, straight to slightly flexuous, mostly unbranched, rarely short-branched apically, smooth to verruculose, yellowish-brown to brown, (25–)45–121(–182) × 3–7 μm (mean ± SD = 83 ± 38 × 5 ± 1 μm). <bold>Conidiogenous cells</bold> mono- to polytretic, proliferating sympodially, integrated, terminal or intercalary, subcylindrical to irregularly swollen, brown to dark brown, with darkened scars, smooth, (5–)7–11(–15) × 3–5 μm (mean ± SD = 9 ± 2 × 4 ± 1 μm). <bold>Conidia</bold> 2–5-euseptate, all septa are strongly thickened and swollen, straight, elliptical, smooth, (14–)19–27(–32) × (5–)6–8 μm (mean ± SD = 23 ± 4 × 7 ± 1 μm); germination mono- or bipolar. <bold>Hila</bold> 2–4 μm wide, conspicuous protuberant, thickened and darkened. Chlamydospores and microconidiation not observed. Sexual morph: Undetermined. <bold>Culture characteristics.</bold> Colonies on <abbrev xmlns:xlink="http://www.w3.org/1999/xlink" xlink:title="2% potato dextrose agar" id="ABBRID0EALHK" xlink:type="simple">PDA</abbrev> reach 39 mm diam. after 5 days at 25 °C in the dark. Round colony with regular margins, cottony appearance, fluffy aerial hyphae, grey in the central sporulating zone, white in the marginal aging zone, black in the centre of the reverse and white at the edges. On OA medium, the colonies’ diameter is up to 49 mm, the surface is smooth, the edge is neat and the front and reverse of the colony are black. The back is greyish-black in the centre and white on the edges. On CMA medium, the diameter is up to 49 mm and the colony morphology is similar to that on OA.</p></tp:treatment-sec><tp:treatment-sec sec-type="material" id="SECID0EELHK"><title>Additional materials examined.</title><p>(All isolated from leaf blight of <italic><tp:taxon-name><tp:taxon-name-part taxon-name-part-type="genus" reg="Cynodon">Cynodon</tp:taxon-name-part> <tp:taxon-name-part taxon-name-part-type="species" reg="dactylon">dactylon</tp:taxon-name-part></tp:taxon-name></italic>). <bold>China</bold> • Jiangsu Province, Nanjing, Xuanwu District, Xuanwu Lake Park, 21 May 2024, Jia-Mei Zhao and Lin Huang, XW6-23; Jianye District, Yuzui Wetland Park, 29 Aug 2024, Jia-Mei Zhao and Lin Huang, YZ26-27.</p></tp:treatment-sec><tp:treatment-sec sec-type="notes" id="SECID0EXLHK"><title>Notes.</title><p>Phylogenetically, <italic><tp:taxon-name><tp:taxon-name-part taxon-name-part-type="genus" reg="Curvularia">Curvularia</tp:taxon-name-part> <tp:taxon-name-part taxon-name-part-type="species" reg="cynodontis">cynodontis</tp:taxon-name-part></tp:taxon-name></italic> forms a distinct, strongly supported lineage, placed in the same clade as <italic><tp:taxon-name><tp:taxon-name-part taxon-name-part-type="genus" reg="Curvularia">C.</tp:taxon-name-part> <tp:taxon-name-part taxon-name-part-type="species" reg="beasleyi">beasleyi</tp:taxon-name-part></tp:taxon-name></italic>, <italic><tp:taxon-name><tp:taxon-name-part taxon-name-part-type="genus" reg="Curvularia">C.</tp:taxon-name-part> <tp:taxon-name-part taxon-name-part-type="species" reg="nodosa">nodosa</tp:taxon-name-part></tp:taxon-name></italic> and <italic><tp:taxon-name><tp:taxon-name-part taxon-name-part-type="genus" reg="Curvularia">C.</tp:taxon-name-part> <tp:taxon-name-part taxon-name-part-type="species" reg="khuzestanica">khuzestanica</tp:taxon-name-part></tp:taxon-name></italic> (Fig. <xref ref-type="fig" rid="F2">2</xref>). However, these species are readily distinguishable morphologically. <italic><tp:taxon-name><tp:taxon-name-part taxon-name-part-type="genus" reg="Curvularia">Curvularia</tp:taxon-name-part> <tp:taxon-name-part taxon-name-part-type="species" reg="beasleyi">beasleyi</tp:taxon-name-part></tp:taxon-name></italic>, <italic><tp:taxon-name><tp:taxon-name-part taxon-name-part-type="genus" reg="Curvularia">C.</tp:taxon-name-part> <tp:taxon-name-part taxon-name-part-type="species" reg="nodosa">nodosa</tp:taxon-name-part></tp:taxon-name></italic> and <italic><tp:taxon-name><tp:taxon-name-part taxon-name-part-type="genus" reg="Curvularia">C.</tp:taxon-name-part> <tp:taxon-name-part taxon-name-part-type="species" reg="khuzestanica">khuzestanica</tp:taxon-name-part></tp:taxon-name></italic> show uniform width in basal and middle sections, but widen apically, resembling hyphae, whereas <italic><tp:taxon-name><tp:taxon-name-part taxon-name-part-type="genus" reg="Curvularia">C.</tp:taxon-name-part> <tp:taxon-name-part taxon-name-part-type="species" reg="cynodontis">cynodontis</tp:taxon-name-part></tp:taxon-name></italic> maintains consistent conidiophores width distinct from hyphae (<xref ref-type="bibr" rid="B39">Marin-Felix et al. 2017</xref>; <xref ref-type="bibr" rid="B50">Tan et al. 2018</xref>). Additionally, <italic><tp:taxon-name><tp:taxon-name-part taxon-name-part-type="genus" reg="Curvularia">C.</tp:taxon-name-part> <tp:taxon-name-part taxon-name-part-type="species" reg="nodosa">nodosa</tp:taxon-name-part></tp:taxon-name></italic> exhibits inconspicuous septate conidia, whereas <italic><tp:taxon-name><tp:taxon-name-part taxon-name-part-type="genus" reg="Curvularia">C.</tp:taxon-name-part> <tp:taxon-name-part taxon-name-part-type="species" reg="cynodontis">cynodontis</tp:taxon-name-part></tp:taxon-name></italic> shows distinctly visible septa in all cells (<xref ref-type="bibr" rid="B39">Marin-Felix et al. 2017</xref>). <italic><tp:taxon-name><tp:taxon-name-part taxon-name-part-type="genus" reg="Curvularia">Curvularia</tp:taxon-name-part> <tp:taxon-name-part taxon-name-part-type="species" reg="nodosa">nodosa</tp:taxon-name-part></tp:taxon-name></italic> and <italic><tp:taxon-name><tp:taxon-name-part taxon-name-part-type="genus" reg="Curvularia">C.</tp:taxon-name-part> <tp:taxon-name-part taxon-name-part-type="species" reg="beasleyi">beasleyi</tp:taxon-name-part></tp:taxon-name></italic> exhibit longer conidiophores than <italic><tp:taxon-name><tp:taxon-name-part taxon-name-part-type="genus" reg="Curvularia">C.</tp:taxon-name-part> <tp:taxon-name-part taxon-name-part-type="species" reg="cynodontis">cynodontis</tp:taxon-name-part></tp:taxon-name></italic> (70–230 μm vs. 45–121 μm in the former, up to 110 μm vs. 45–121 μm in the latter, <xref ref-type="bibr" rid="B39">Marin-Felix et al. (2017)</xref>; <xref ref-type="bibr" rid="B50">Tan et al. (2018)</xref>). In addition, <italic><tp:taxon-name><tp:taxon-name-part taxon-name-part-type="genus" reg="Curvularia">C.</tp:taxon-name-part> <tp:taxon-name-part taxon-name-part-type="species" reg="khuzestanica">khuzestanica</tp:taxon-name-part></tp:taxon-name></italic> produces significantly shorter conidiophores than those of <italic><tp:taxon-name><tp:taxon-name-part taxon-name-part-type="genus" reg="Curvularia">C.</tp:taxon-name-part> <tp:taxon-name-part taxon-name-part-type="species" reg="cynodontis">cynodontis</tp:taxon-name-part></tp:taxon-name></italic> (24–90 μm vs. 45–121 μm; <xref ref-type="bibr" rid="B50">Tan et al. (2018)</xref>).</p></tp:treatment-sec><tp:treatment-sec><!--Section generated to contain objects referenced in tp:taxon-treatment.--><fig id="F2" position="float" orientation="portrait"><object-id xmlns:xlink="http://www.w3.org/1999/xlink" content-type="doi" xlink:type="simple">10.3897/mycokeys.125.168614.figure2</object-id><object-id xmlns:xlink="http://www.w3.org/1999/xlink" content-type="arpha" xlink:type="simple">00B660D0-294F-5B4C-A4DA-57B94D3051F8</object-id><label>Figure 2.</label><caption><p>Phylogenetic relationships of <italic><tp:taxon-name><tp:taxon-name-part taxon-name-part-type="genus" reg="Curvularia">Curvularia</tp:taxon-name-part></tp:taxon-name></italic> strains isolated from turfgrasses and closely-related taxa of <italic><tp:taxon-name><tp:taxon-name-part taxon-name-part-type="genus" reg="Curvularia">Curvularia</tp:taxon-name-part></tp:taxon-name></italic>, based on Maximum Likelihood analyses using concatenated <abbrev xmlns:xlink="http://www.w3.org/1999/xlink" xlink:title="internal transcribed spacer" id="ABBRID0EE6GK" xlink:type="simple">ITS</abbrev> + <abbrev xmlns:xlink="http://www.w3.org/1999/xlink" xlink:title="glyceraldehyde-3-phosphate dehydrogenase" id="ABBRID0EI6GK" xlink:type="simple">GAPDH</abbrev> + <italic><abbrev xmlns:xlink="http://www.w3.org/1999/xlink" xlink:title="translation elongation factor-1 alpha" id="ABBRID0EN6GK" xlink:type="simple">tef1</abbrev></italic> sequences. Numbers above the branches indicate <abbrev xmlns:xlink="http://www.w3.org/1999/xlink" xlink:title="Maximum Likelihood" id="ABBRID0ER6GK" xlink:type="simple">ML</abbrev> bootstrap values (left, <abbrev xmlns:xlink="http://www.w3.org/1999/xlink" xlink:title="Maximum Likelihood" id="ABBRID0EV6GK" xlink:type="simple">ML</abbrev> ≥ 50%) and Bayesian posterior probabilities (right, <abbrev xmlns:xlink="http://www.w3.org/1999/xlink" xlink:title="Bayesian posterior probabilities" id="ABBRID0EZ6GK" xlink:type="simple">BPP</abbrev> ≥ 0.90). T = Ex-type strain.</p></caption><graphic xmlns:xlink="http://www.w3.org/1999/xlink" xlink:href="mycokeys-125-279-g002.jpg" position="float" orientation="portrait" xlink:type="simple" id="oo_1472455.jpg"><uri content-type="original_file" xlink:type="simple">https://binary.pensoft.net/fig/1472455</uri></graphic></fig></tp:treatment-sec><ref-list><ref id="B39"><mixed-citation xmlns:xlink="http://www.w3.org/1999/xlink" xlink:type="simple"><person-group><name name-style="western"><surname>Marin-Felix</surname><given-names>Y</given-names></name><name name-style="western"><surname>Senwanna</surname><given-names>C</given-names></name><name name-style="western"><surname>Cheewangkoon</surname><given-names>R</given-names></name><name name-style="western"><surname>Crous</surname><given-names>PW</given-names></name></person-group> (<year>2017</year>) <article-title>New species and records of <italic><tp:taxon-name><tp:taxon-name-part taxon-name-part-type="genus">Bipolaris</tp:taxon-name-part></tp:taxon-name></italic> and <italic><tp:taxon-name><tp:taxon-name-part taxon-name-part-type="genus">Curvularia</tp:taxon-name-part></tp:taxon-name></italic> from Thailand.</article-title><source>Mycosphere: Journal of Fungal Biology</source><volume>8</volume>(<issue>9</issue>): <fpage>1556</fpage>–<lpage>1574</lpage>. <ext-link xlink:href="10.5943/mycosphere/8/9/11" ext-link-type="doi" xlink:type="simple">https://doi.org/10.5943/mycosphere/8/9/11</ext-link></mixed-citation></ref><ref id="B50"><mixed-citation xmlns:xlink="http://www.w3.org/1999/xlink" xlink:type="simple"><person-group><name name-style="western"><surname>Tan</surname><given-names>YP</given-names></name><name name-style="western"><surname>Crous</surname><given-names>PW</given-names></name><name name-style="western"><surname>Shivas</surname><given-names>RG</given-names></name></person-group> (<year>2018</year>) <article-title>Cryptic species of <italic><tp:taxon-name><tp:taxon-name-part taxon-name-part-type="genus">Curvularia</tp:taxon-name-part></tp:taxon-name></italic> in the culture collection of the Queensland Plant Pathology Herbarium.</article-title><source>MycoKeys</source><volume>35</volume>: <fpage>1</fpage>–<lpage>25</lpage>. <ext-link xlink:href="10.3897/mycokeys.35.25665" ext-link-type="doi" xlink:type="simple">https://doi.org/10.3897/mycokeys.35.25665</ext-link></mixed-citation></ref></ref-list></tp:taxon-treatment>
