# Supplementary material for: ﻿Five novel species of Curvularia (Pleosporales, Pleosporaceae) isolated from turfgrasses
Source: MycoKeys. 2025 Nov 21;125:279–305. doi: 10.3897/mycokeys.125.168614 (PMC12663720; doi:10.3897/mycokeys.125.168614)
Supplement: XML Treatment for Curvularia herbicola [file mycokeys.125.168614-treatment2.xml]

<!DOCTYPE tp:taxon-treatment
  PUBLIC "-//TaxonX//DTD Taxonomic Treatment Publishing DTD v0 20100105//EN" "tax-treatment-NSO.dtd">
<tp:taxon-treatment xmlns:tp="http://www.plazi.org/taxpub"><tp:treatment-meta><kwd-group><label>Taxon classification</label><kwd>
                <named-content content-type="kingdom">Fungi</named-content>
              </kwd><kwd>
                <named-content content-type="order">Pleosporales</named-content>
              </kwd><kwd>
                <named-content content-type="family">Pleosporaceae</named-content>
              </kwd></kwd-group><mixed-citation publication-type="journal"><person-group><name><surname>Zhao</surname><given-names>Jia-Mei</given-names></name><name><surname>Peng</surname><given-names>Chuan-Xu</given-names></name><name><surname>Zhang</surname><given-names>Qiu-Yue</given-names></name><name><surname>Li</surname><given-names>De-Wei</given-names></name><name><surname>Huang</surname><given-names>Lin</given-names></name></person-group><article-title>﻿Five novel species of <italic><tp:taxon-name><tp:taxon-name-part taxon-name-part-type="genus" reg="Curvularia">Curvularia</tp:taxon-name-part></tp:taxon-name></italic> (<tp:taxon-name><tp:taxon-name-part taxon-name-part-type="order">Pleosporales</tp:taxon-name-part></tp:taxon-name>, <tp:taxon-name><tp:taxon-name-part taxon-name-part-type="family">Pleosporaceae</tp:taxon-name-part></tp:taxon-name>) isolated from turfgrasses</article-title><source>MycoKeys</source><day>21</day><month>11</month><year>2025</year><volume>125</volume><fpage>279</fpage><lpage>305</lpage><pub-id pub-id-type="doi">10.3897/mycokeys.125.168614</pub-id></mixed-citation></tp:treatment-meta><tp:nomenclature><label>﻿</label><tp:taxon-name><object-id xmlns:xlink="http://www.w3.org/1999/xlink" content-type="arpha" xlink:type="simple">5F8031E7-0897-50C0-8841-B8B158F93DD8</object-id>
              <tp:taxon-name-part taxon-name-part-type="genus" reg="Curvularia">Curvularia</tp:taxon-name-part>
              <tp:taxon-name-part taxon-name-part-type="species" reg="herbicola">herbicola</tp:taxon-name-part>
              <object-id xmlns:xlink="http://www.w3.org/1999/xlink" content-type="mycobank" xlink:type="simple">860701</object-id>
            </tp:taxon-name><tp:taxon-authority>Lin Huang, Jia-Mei Zhao &amp; D.W. Li</tp:taxon-authority><tp:taxon-status xmlns:xlink="http://www.w3.org/1999/xlink" xlink:type="simple">sp. nov.</tp:taxon-status><xref ref-type="fig" rid="F4">Fig. 4</xref></tp:nomenclature><tp:treatment-sec sec-type="Holotype" id="SECID0EMTHK"><title>Holotype.</title><p><bold>China</bold> • Jiangsu Province, Nanjing, Jianye District, Xuanwu District, Xuanwu Lake Park, <named-content xmlns:xlink="http://www.w3.org/1999/xlink" content-type="dwc:verbatimCoordinates" xlink:type="simple"><named-content content-type="geo-json" specific-use="{&#34;type&#34;:&#34;Point&#34;,&#34;coordinates&#34;:[119.356389,32.121944]}" id="NCID0EXTHK" xlink:type="simple">32°06'79"N, 118°80'83"E</named-content></named-content>, isolated from leaf blight of <italic><tp:taxon-name><tp:taxon-name-part taxon-name-part-type="genus" reg="Cynodon">Cynodon</tp:taxon-name-part> <tp:taxon-name-part taxon-name-part-type="species" reg="dactylon">dactylon</tp:taxon-name-part></tp:taxon-name></italic>, 21 May 2024. Holotype: <abbrev xmlns:xlink="http://www.w3.org/1999/xlink" xlink:title="China Forestry Culture Collection Center" id="ABBRID0EHUHK" xlink:type="simple">CFCC</abbrev> 72734 is a living specimen being maintained via lyophilisation at the China Forestry Culture Collection Center (<abbrev xmlns:xlink="http://www.w3.org/1999/xlink" xlink:title="China Forestry Culture Collection Center" id="ABBRID0ELUHK" xlink:type="simple">CFCC</abbrev>). Ex-type (XW1-15) is maintained at the Forest Pathology Laboratory, Nanjing Forestry University.</p><fig id="F4" position="float" orientation="portrait"><object-id xmlns:xlink="http://www.w3.org/1999/xlink" content-type="doi" xlink:type="simple">10.3897/mycokeys.125.168614.figure4</object-id><object-id xmlns:xlink="http://www.w3.org/1999/xlink" content-type="arpha" xlink:type="simple">C003E163-16B6-5CC7-A65F-9D9AFA3154C7</object-id><label>Figure 4.</label><caption><p><italic><tp:taxon-name><tp:taxon-name-part taxon-name-part-type="genus" reg="Curvularia">Curvularia</tp:taxon-name-part> <tp:taxon-name-part taxon-name-part-type="species" reg="herbicola">herbicola</tp:taxon-name-part></tp:taxon-name></italic> (XW1-15, type). <bold>A–C.</bold> Colony on <abbrev xmlns:xlink="http://www.w3.org/1999/xlink" xlink:title="2% potato dextrose agar" id="ABBRID0EEVHK" xlink:type="simple">PDA</abbrev> (<bold>A</bold>), OA (<bold>B</bold>) and CMA (<bold>C</bold>), respectively in 5 days after incubation at 25 °C; <bold>D.</bold> Sporulation on <abbrev xmlns:xlink="http://www.w3.org/1999/xlink" xlink:title="2% potato dextrose agar" id="ABBRID0EQVHK" xlink:type="simple">PDA</abbrev>; <bold>E–F, I–J.</bold> Conidia, conidiogenous cells and conidiophores; <bold>G–H, K.</bold> Conidiogenous cell and conidiophore; <bold>L.</bold> Conidia. Scale bars: 100 μm (<bold>D</bold>); 10 μm (<bold>E–L</bold>).</p></caption><graphic xmlns:xlink="http://www.w3.org/1999/xlink" xlink:href="mycokeys-125-279-g004.jpg" position="float" orientation="portrait" xlink:type="simple" id="oo_1472457.jpg"><uri content-type="original_file" xlink:type="simple">https://binary.pensoft.net/fig/1472457</uri></graphic></fig></tp:treatment-sec><tp:treatment-sec sec-type="etymology" id="SECID0EDWHK"><title>Etymology.</title><p>The name, Latin nouns for “grass”, herba + Latin term -cola (inhabitant or dweller) refers to grass, which this species inhabits.</p></tp:treatment-sec><tp:treatment-sec sec-type="description" id="SECID0EIWHK"><title>Description.</title><p>Asexual morph on <abbrev xmlns:xlink="http://www.w3.org/1999/xlink" xlink:title="2% potato dextrose agar" id="ABBRID0EOWHK" xlink:type="simple">PDA</abbrev>: <bold>Hyphae</bold> 2–4 μm wide, subhyaline to pale brown, verruculose to verrucose, septate, branched. <bold>Conidiophores</bold> mononematous, semi-to macronematous, septate, arising singly or frequently in groups, straight to flexuous, geniculate towards the apex, unbranched, smooth to verruculose, yellowish-brown to brown, (50–)66–136 × 2–4 μm (mean ± SD = 101 ± 35 × 3 ± 1 μm). <bold>Conidiogenous cells</bold> mono- to polytretic, proliferating sympodially, integrated, terminal or intercalary, conspicuously swollen, brown to dark brown, pale brown initially, becoming distinctly darker, with darkened scars, smooth, (5–)7–11(–14) × 5–7(–10) μm (mean ± SD = 9 ± 2 × 6 ± 1 μm). <bold>Conidia</bold> straight, elliptical, smooth, 2–4-euseptate, with strongly thickened and swollen, septa (16–)19–25(–29) × (8–)9–11 μm (mean ± SD = 22 ± 3 × 10 ± 1 μm); germination mono- or bipolar. <bold>Hila</bold> 2–3 μm wide, conspicuous protuberant, thickened and darkened. Chlamydospores and microconidiation not observed. Sexual morph: Undetermined.</p></tp:treatment-sec><tp:treatment-sec sec-type="description" id="SECID0E3WHK"><title>Culture characteristics.</title><p>Colonies on <abbrev xmlns:xlink="http://www.w3.org/1999/xlink" xlink:title="2% potato dextrose agar" id="ABBRID0ECXHK" xlink:type="simple">PDA</abbrev> reach 39 mm diam. after 5 days at 25 °C in the dark. Round colony with slightly irregular margins, the central sporulating zone is black and flat, the margins are aged and raised, cottony appearance, yellowish-black at the sporulating zone and yellowish-white at the aging zone. On OA medium, the colonies reach 60 mm in diam., which is cotton wool-like, with neat edges, grey-black surface, grey-white edges and fluffy aerial hyphae. The back is greyish-white in the centre and white on the edges. On CMA medium, the diameter is up to 57 mm and the colony morphology is similar to that on OA.</p></tp:treatment-sec><tp:treatment-sec sec-type="material" id="SECID0EGXHK"><title>Additional materials examined.</title><p><bold>China</bold> • Jiangsu Province, Nanjing, Xuanwu District, Jiuhuashan Park, 18 June 2024, JHS14-23; Qinhuai District, Yueyahu Park, YYH23-17, isolated from leaf blight of <italic><tp:taxon-name><tp:taxon-name-part taxon-name-part-type="genus" reg="Lolium">Lolium</tp:taxon-name-part> <tp:taxon-name-part taxon-name-part-type="species" reg="perenne">perenne</tp:taxon-name-part></tp:taxon-name></italic> and <italic><tp:taxon-name><tp:taxon-name-part taxon-name-part-type="genus" reg="Cynodon">Cynodon</tp:taxon-name-part> <tp:taxon-name-part taxon-name-part-type="species" reg="dactylon">dactylon</tp:taxon-name-part></tp:taxon-name></italic>, respectively, Jia-Mei Zhao and Lin Huang.</p></tp:treatment-sec><tp:treatment-sec sec-type="notes" id="SECID0EEYHK"><title>Notes.</title><p><italic><tp:taxon-name><tp:taxon-name-part taxon-name-part-type="genus" reg="Curvularia">Curvularia</tp:taxon-name-part> <tp:taxon-name-part taxon-name-part-type="species" reg="herbicola">herbicola</tp:taxon-name-part></tp:taxon-name></italic> is phylogenetically sister to <italic><tp:taxon-name><tp:taxon-name-part taxon-name-part-type="genus" reg="Curvularia">C.</tp:taxon-name-part> <tp:taxon-name-part taxon-name-part-type="species" reg="manamgodae">manamgodae</tp:taxon-name-part></tp:taxon-name></italic> and <italic><tp:taxon-name><tp:taxon-name-part taxon-name-part-type="genus" reg="Curvularia">C.</tp:taxon-name-part> <tp:taxon-name-part taxon-name-part-type="species" reg="spicifera">spicifera</tp:taxon-name-part></tp:taxon-name></italic> (Fig. <xref ref-type="fig" rid="F2">2</xref>). Morphologically, <italic><tp:taxon-name><tp:taxon-name-part taxon-name-part-type="genus" reg="Curvularia">C.</tp:taxon-name-part> <tp:taxon-name-part taxon-name-part-type="species" reg="manamgodae">manamgodae</tp:taxon-name-part></tp:taxon-name></italic> can be easily distinguished from <italic><tp:taxon-name><tp:taxon-name-part taxon-name-part-type="genus" reg="Curvularia">C.</tp:taxon-name-part> <tp:taxon-name-part taxon-name-part-type="species" reg="herbicola">herbicola</tp:taxon-name-part></tp:taxon-name></italic> by its larger conidiophores (38–550 × 4–8 μm vs. 66–136 × 2–4 μm; <xref ref-type="bibr" rid="B31">Laforet (2015)</xref>). <italic><tp:taxon-name><tp:taxon-name-part taxon-name-part-type="genus" reg="Curvularia">Curvularia</tp:taxon-name-part> <tp:taxon-name-part taxon-name-part-type="species" reg="spicifera">spicifera</tp:taxon-name-part></tp:taxon-name></italic> differs from <italic><tp:taxon-name><tp:taxon-name-part taxon-name-part-type="genus" reg="Curvularia">C.</tp:taxon-name-part> <tp:taxon-name-part taxon-name-part-type="species" reg="herbicola">herbicola</tp:taxon-name-part></tp:taxon-name></italic> by its longer conidia (20–40 μm vs. 19–25 μm, <xref ref-type="bibr" rid="B43">Raza et al. (2019)</xref>). Furthermore, <italic><tp:taxon-name><tp:taxon-name-part taxon-name-part-type="genus" reg="Curvularia">C.</tp:taxon-name-part> <tp:taxon-name-part taxon-name-part-type="species" reg="manamgodae">manamgodae</tp:taxon-name-part></tp:taxon-name></italic> was isolated from the leaf lesions of sugarcane. <italic><tp:taxon-name><tp:taxon-name-part taxon-name-part-type="genus" reg="Curvularia">C.</tp:taxon-name-part> <tp:taxon-name-part taxon-name-part-type="species" reg="spicifera">spicifera</tp:taxon-name-part></tp:taxon-name></italic> was isolated from some crops such as rice, corn and <tp:taxon-name><tp:taxon-name-part taxon-name-part-type="genus" reg="Andropogon"/><tp:taxon-name-part taxon-name-part-type="species" reg="sorghum">sorghum</tp:taxon-name-part></tp:taxon-name> and reported to cause leaf spot disease and wilt disease (<xref ref-type="bibr" rid="B30">Krizsan et al. 2015</xref>; <xref ref-type="bibr" rid="B43">Raza et al. 2019</xref>; <xref ref-type="bibr" rid="B7">Aslam et al. 2020</xref>; <xref ref-type="bibr" rid="B41">Ram et al. 2024</xref>).</p></tp:treatment-sec><tp:treatment-sec><!--Section generated to contain objects referenced in tp:taxon-treatment.--><fig id="F2" position="float" orientation="portrait"><object-id xmlns:xlink="http://www.w3.org/1999/xlink" content-type="doi" xlink:type="simple">10.3897/mycokeys.125.168614.figure2</object-id><object-id xmlns:xlink="http://www.w3.org/1999/xlink" content-type="arpha" xlink:type="simple">00B660D0-294F-5B4C-A4DA-57B94D3051F8</object-id><label>Figure 2.</label><caption><p>Phylogenetic relationships of <italic><tp:taxon-name><tp:taxon-name-part taxon-name-part-type="genus" reg="Curvularia">Curvularia</tp:taxon-name-part></tp:taxon-name></italic> strains isolated from turfgrasses and closely-related taxa of <italic><tp:taxon-name><tp:taxon-name-part taxon-name-part-type="genus" reg="Curvularia">Curvularia</tp:taxon-name-part></tp:taxon-name></italic>, based on Maximum Likelihood analyses using concatenated <abbrev xmlns:xlink="http://www.w3.org/1999/xlink" xlink:title="internal transcribed spacer" id="ABBRID0EE6GK" xlink:type="simple">ITS</abbrev> + <abbrev xmlns:xlink="http://www.w3.org/1999/xlink" xlink:title="glyceraldehyde-3-phosphate dehydrogenase" id="ABBRID0EI6GK" xlink:type="simple">GAPDH</abbrev> + <italic><abbrev xmlns:xlink="http://www.w3.org/1999/xlink" xlink:title="translation elongation factor-1 alpha" id="ABBRID0EN6GK" xlink:type="simple">tef1</abbrev></italic> sequences. Numbers above the branches indicate <abbrev xmlns:xlink="http://www.w3.org/1999/xlink" xlink:title="Maximum Likelihood" id="ABBRID0ER6GK" xlink:type="simple">ML</abbrev> bootstrap values (left, <abbrev xmlns:xlink="http://www.w3.org/1999/xlink" xlink:title="Maximum Likelihood" id="ABBRID0EV6GK" xlink:type="simple">ML</abbrev> ≥ 50%) and Bayesian posterior probabilities (right, <abbrev xmlns:xlink="http://www.w3.org/1999/xlink" xlink:title="Bayesian posterior probabilities" id="ABBRID0EZ6GK" xlink:type="simple">BPP</abbrev> ≥ 0.90). T = Ex-type strain.</p></caption><graphic xmlns:xlink="http://www.w3.org/1999/xlink" xlink:href="mycokeys-125-279-g002.jpg" position="float" orientation="portrait" xlink:type="simple" id="oo_1472455.jpg"><uri content-type="original_file" xlink:type="simple">https://binary.pensoft.net/fig/1472455</uri></graphic></fig></tp:treatment-sec><ref-list><ref id="B31"><mixed-citation xmlns:xlink="http://www.w3.org/1999/xlink" xlink:type="simple"><person-group><name name-style="western"><surname>Laforet</surname><given-names>EP</given-names></name></person-group> (<year>2015</year>) Especies oportunistas de importancia clínica de los géneros <italic><tp:taxon-name><tp:taxon-name-part taxon-name-part-type="genus">Bipolaris</tp:taxon-name-part></tp:taxon-name></italic> Shoemaker y <italic><tp:taxon-name><tp:taxon-name-part taxon-name-part-type="genus">Curvularia</tp:taxon-name-part></tp:taxon-name></italic> Boedijn: Su caracterización bajo los nuevos criterios taxonómicos. Boletín Micológico 30(2). <ext-link xlink:href="10.22370/bolmicol.2015.30.2.348" ext-link-type="doi" xlink:type="simple">https://doi.org/10.22370/bolmicol.2015.30.2.348</ext-link></mixed-citation></ref><ref id="B43"><mixed-citation xmlns:xlink="http://www.w3.org/1999/xlink" xlink:type="simple"><person-group><name name-style="western"><surname>Raza</surname><given-names>M</given-names></name><name name-style="western"><surname>Zhang</surname><given-names>ZF</given-names></name><name name-style="western"><surname>Hyde</surname><given-names>KD</given-names></name><name name-style="western"><surname>Diao</surname><given-names>YZ</given-names></name><name name-style="western"><surname>Cai</surname><given-names>L</given-names></name></person-group> (<year>2019</year>) <article-title>Culturable plant pathogenic fungi associated with sugarcane in southern China.</article-title><source>Fungal Diversity</source><volume>99</volume>(<issue>1</issue>): <fpage>1</fpage>–<lpage>104</lpage>. <ext-link xlink:href="10.1007/s13225-019-00434-5" ext-link-type="doi" xlink:type="simple">https://doi.org/10.1007/s13225-019-00434-5</ext-link></mixed-citation></ref><ref id="B30"><mixed-citation xmlns:xlink="http://www.w3.org/1999/xlink" xlink:type="simple"><person-group><name name-style="western"><surname>Krizsan</surname><given-names>K</given-names></name><name name-style="western"><surname>Toth</surname><given-names>E</given-names></name><name name-style="western"><surname>Nagy</surname><given-names>LG</given-names></name><name name-style="western"><surname>Galgoczy</surname><given-names>L</given-names></name><name name-style="western"><surname>Manikandan</surname><given-names>P</given-names></name><name name-style="western"><surname>Chandrasekaran</surname><given-names>M</given-names></name><name name-style="western"><surname>Kadaikunnan</surname><given-names>S</given-names></name><name name-style="western"><surname>Alharbi</surname><given-names>NS</given-names></name><name name-style="western"><surname>Vágvölgyi</surname><given-names>C</given-names></name><name name-style="western"><surname>Papp</surname><given-names>T</given-names></name></person-group> (<year>2015</year>) <article-title>Molecular identification and antifungal susceptibility of <italic><tp:taxon-name><tp:taxon-name-part taxon-name-part-type="genus">Curvularia</tp:taxon-name-part> <tp:taxon-name-part taxon-name-part-type="species">australiensis</tp:taxon-name-part></tp:taxon-name></italic>, <italic><tp:taxon-name><tp:taxon-name-part taxon-name-part-type="genus">C.</tp:taxon-name-part> <tp:taxon-name-part taxon-name-part-type="species">hawaiiensis</tp:taxon-name-part></tp:taxon-name></italic> and <italic><tp:taxon-name><tp:taxon-name-part taxon-name-part-type="genus">C.</tp:taxon-name-part> <tp:taxon-name-part taxon-name-part-type="species">spicifera</tp:taxon-name-part></tp:taxon-name></italic> isolated from human eye infections.</article-title><source>Mycoses</source><volume>58</volume>(<issue>10</issue>): <fpage>603</fpage>–<lpage>609</lpage>. <ext-link xlink:href="10.1111/myc.12367" ext-link-type="doi" xlink:type="simple">https://doi.org/10.1111/myc.12367</ext-link></mixed-citation></ref><ref id="B7"><mixed-citation xmlns:xlink="http://www.w3.org/1999/xlink" xlink:type="simple"><person-group><name name-style="western"><surname>Aslam</surname><given-names>HMU</given-names></name><name name-style="western"><surname>Ali</surname><given-names>S</given-names></name><name name-style="western"><surname>Atiq</surname><given-names>M</given-names></name><name name-style="western"><surname>Mansha</surname><given-names>MZ</given-names></name><name name-style="western"><surname>Aatif</surname><given-names>HM</given-names></name><name name-style="western"><surname>Anwaar</surname><given-names>HA</given-names></name><name name-style="western"><surname>Naveed</surname><given-names>K</given-names></name></person-group> (<year>2020</year>) <article-title>First report of brown leaf spot of rice caused by <italic><tp:taxon-name><tp:taxon-name-part taxon-name-part-type="genus">Curvularia</tp:taxon-name-part> <tp:taxon-name-part taxon-name-part-type="species">spicifera</tp:taxon-name-part></tp:taxon-name></italic> in Pakistan.</article-title><source>Journal of Plant Pathology</source><volume>102</volume>(<issue>3</issue>): <fpage>939</fpage>–<lpage>940</lpage>. <ext-link xlink:href="10.1007/s42161-020-00517-2" ext-link-type="doi" xlink:type="simple">https://doi.org/10.1007/s42161-020-00517-2</ext-link></mixed-citation></ref><ref id="B41"><mixed-citation xmlns:xlink="http://www.w3.org/1999/xlink" xlink:type="simple"><person-group><name name-style="western"><surname>Ram</surname><given-names>D</given-names></name><name name-style="western"><surname>Devi</surname><given-names>TP</given-names></name><name name-style="western"><surname>Koti</surname><given-names>PS</given-names></name><name name-style="western"><surname>Jeevan</surname><given-names>B</given-names></name><name name-style="western"><surname>Kamil</surname><given-names>D</given-names></name><name name-style="western"><surname>Vanapalli</surname><given-names>CS</given-names></name><name name-style="western"><surname>Raghu</surname><given-names>S</given-names></name><name name-style="western"><surname>Sunani</surname><given-names>SK</given-names></name><name name-style="western"><surname>Kashyap</surname><given-names>AS</given-names></name></person-group> (<year>2024</year>) <article-title>Exploring the taxonomic classification of <italic><tp:taxon-name><tp:taxon-name-part taxon-name-part-type="genus">Curvularia</tp:taxon-name-part></tp:taxon-name></italic> genera: Enhancing understanding of phytopathogenic species in <tp:taxon-name><tp:taxon-name-part taxon-name-part-type="family">Poaceae</tp:taxon-name-part></tp:taxon-name> through morphological and molecular approaches.</article-title><source>Journal of Plant Pathology</source><volume>106</volume>(<issue>2</issue>): <fpage>539</fpage>–<lpage>551</lpage>. <ext-link xlink:href="10.1007/s42161-023-01560-5" ext-link-type="doi" xlink:type="simple">https://doi.org/10.1007/s42161-023-01560-5</ext-link></mixed-citation></ref></ref-list></tp:taxon-treatment>
