# Supplementary material for: ﻿Five novel species of Curvularia (Pleosporales, Pleosporaceae) isolated from turfgrasses
Source: MycoKeys. 2025 Nov 21;125:279–305. doi: 10.3897/mycokeys.125.168614 (PMC12663720; doi:10.3897/mycokeys.125.168614)
Supplement: XML Treatment for Curvularia loliicola [file mycokeys.125.168614-treatment3.xml]

<!DOCTYPE tp:taxon-treatment
  PUBLIC "-//TaxonX//DTD Taxonomic Treatment Publishing DTD v0 20100105//EN" "tax-treatment-NSO.dtd">
<tp:taxon-treatment xmlns:tp="http://www.plazi.org/taxpub"><tp:treatment-meta><kwd-group><label>Taxon classification</label><kwd>
                <named-content content-type="kingdom">Fungi</named-content>
              </kwd><kwd>
                <named-content content-type="order">Pleosporales</named-content>
              </kwd><kwd>
                <named-content content-type="family">Pleosporaceae</named-content>
              </kwd></kwd-group><mixed-citation publication-type="journal"><person-group><name><surname>Zhao</surname><given-names>Jia-Mei</given-names></name><name><surname>Peng</surname><given-names>Chuan-Xu</given-names></name><name><surname>Zhang</surname><given-names>Qiu-Yue</given-names></name><name><surname>Li</surname><given-names>De-Wei</given-names></name><name><surname>Huang</surname><given-names>Lin</given-names></name></person-group><article-title>﻿Five novel species of <italic><tp:taxon-name><tp:taxon-name-part taxon-name-part-type="genus" reg="Curvularia">Curvularia</tp:taxon-name-part></tp:taxon-name></italic> (<tp:taxon-name><tp:taxon-name-part taxon-name-part-type="order">Pleosporales</tp:taxon-name-part></tp:taxon-name>, <tp:taxon-name><tp:taxon-name-part taxon-name-part-type="family">Pleosporaceae</tp:taxon-name-part></tp:taxon-name>) isolated from turfgrasses</article-title><source>MycoKeys</source><day>21</day><month>11</month><year>2025</year><volume>125</volume><fpage>279</fpage><lpage>305</lpage><pub-id pub-id-type="doi">10.3897/mycokeys.125.168614</pub-id></mixed-citation></tp:treatment-meta><tp:nomenclature><label>﻿</label><tp:taxon-name><object-id xmlns:xlink="http://www.w3.org/1999/xlink" content-type="arpha" xlink:type="simple">EF95DB15-DAFD-539A-B8A5-8897D7C0AD3B</object-id>
              <tp:taxon-name-part taxon-name-part-type="genus" reg="Curvularia">Curvularia</tp:taxon-name-part>
              <tp:taxon-name-part taxon-name-part-type="species" reg="loliicola">loliicola</tp:taxon-name-part>
              <object-id xmlns:xlink="http://www.w3.org/1999/xlink" content-type="mycobank" xlink:type="simple">860702</object-id>
            </tp:taxon-name><tp:taxon-authority>Lin Huang, Jia-Mei Zhao &amp; D.W. Li</tp:taxon-authority><tp:taxon-status xmlns:xlink="http://www.w3.org/1999/xlink" xlink:type="simple">sp. nov.</tp:taxon-status><xref ref-type="fig" rid="F5">Fig. 5</xref></tp:nomenclature><tp:treatment-sec sec-type="Holotype" id="SECID0EA5HK"><title>Holotype.</title><p><bold>China</bold> • Jiangsu Province, Nanjing, Xuanwu District, Xuanwu Lake Park, <named-content xmlns:xlink="http://www.w3.org/1999/xlink" content-type="dwc:verbatimCoordinates" xlink:type="simple"><named-content content-type="geo-json" specific-use="{&#34;type&#34;:&#34;Point&#34;,&#34;coordinates&#34;:[119.348333,32.117222]}" id="NCID0EL5HK" xlink:type="simple">32°06'62"N, 118°80'54"E</named-content></named-content>, isolated from leaf blight of <italic><tp:taxon-name><tp:taxon-name-part taxon-name-part-type="genus" reg="Lolium">Lolium</tp:taxon-name-part> <tp:taxon-name-part taxon-name-part-type="species" reg="perenne">perenne</tp:taxon-name-part></tp:taxon-name></italic>, 5 June 2024. Holotype: <abbrev xmlns:xlink="http://www.w3.org/1999/xlink" xlink:title="China Forestry Culture Collection Center" id="ABBRID0E25HK" xlink:type="simple">CFCC</abbrev> 72725 is a living specimen being maintained via lyophilisation at the China Forestry Culture Collection Center (<abbrev xmlns:xlink="http://www.w3.org/1999/xlink" xlink:title="China Forestry Culture Collection Center" id="ABBRID0E65HK" xlink:type="simple">CFCC</abbrev>). Ex-type (XW9-5-1) is maintained at the Forest Pathology Laboratory, Nanjing Forestry University.</p><fig id="F5" position="float" orientation="portrait"><object-id xmlns:xlink="http://www.w3.org/1999/xlink" content-type="doi" xlink:type="simple">10.3897/mycokeys.125.168614.figure5</object-id><object-id xmlns:xlink="http://www.w3.org/1999/xlink" content-type="arpha" xlink:type="simple">75546B5F-A0DB-5021-A1E8-1D4514BDD9C0</object-id><label>Figure 5.</label><caption><p><italic><tp:taxon-name><tp:taxon-name-part taxon-name-part-type="genus" reg="Curvularia">Curvularia</tp:taxon-name-part> <tp:taxon-name-part taxon-name-part-type="species" reg="loliicola">loliicola</tp:taxon-name-part></tp:taxon-name></italic> (XW9-5-1, type). <bold>A–C.</bold> Colony on <abbrev xmlns:xlink="http://www.w3.org/1999/xlink" xlink:title="2% potato dextrose agar" id="ABBRID0EY6HK" xlink:type="simple">PDA</abbrev> (<bold>A</bold>), OA (<bold>B</bold>) and CMA (<bold>C</bold>), respectively in 5 days after incubation at 25 °C; <bold>D.</bold> Sporulation on <abbrev xmlns:xlink="http://www.w3.org/1999/xlink" xlink:title="2% potato dextrose agar" id="ABBRID0EFAAM" xlink:type="simple">PDA</abbrev>; <bold>E–F.</bold> Conidiogenous cell and conidiophore; <bold>G–K.</bold> Conidia, conidiogenous cell and conidiophore; <bold>L.</bold> Conidia. Scale bars: 100 μm (<bold>D</bold>); 50 μm (<bold>H</bold>); 10 μm (<bold>E–G</bold>, <bold>I–L</bold>).</p></caption><graphic xmlns:xlink="http://www.w3.org/1999/xlink" xlink:href="mycokeys-125-279-g005.jpg" position="float" orientation="portrait" xlink:type="simple" id="oo_1472458.jpg"><uri content-type="original_file" xlink:type="simple">https://binary.pensoft.net/fig/1472458</uri></graphic></fig></tp:treatment-sec><tp:treatment-sec sec-type="etymology" id="SECID0E3AAM"><title>Etymology.</title><p>The name refers to the genus of the host, <italic><tp:taxon-name><tp:taxon-name-part taxon-name-part-type="genus" reg="Lolium">Lolium</tp:taxon-name-part></tp:taxon-name></italic>, from which the holotype was collected.</p></tp:treatment-sec><tp:treatment-sec sec-type="description" id="SECID0EJBAM"><title>Description.</title><p>Asexual morph on <abbrev xmlns:xlink="http://www.w3.org/1999/xlink" xlink:title="2% potato dextrose agar" id="ABBRID0EPBAM" xlink:type="simple">PDA</abbrev>: <bold>Hyphae</bold> 3–5 μm wide, subhyaline to pale brown, thin and verruculose, septate, branched. <bold>Conidiophores</bold> mononematous, semi- to macronematous, septate, arising singly or frequently in groups, straight to flexuous, geniculate at upper part septate, mostly unbranched, rarely short-branched apically, smooth, pale brown to brown, paler towards the apex, (75–)97–155(–192) × (4–)6–8(–11) μm (mean ± SD = 126 ± 29 × 7 ± 1 μm). <bold>Conidiogenous cells</bold> mono- to polytretic, proliferating sympodially, integrated, terminal or intercalary, subcylindrical to slightly swollen, yellowish-brown, smooth to slightly verruculose, with thickened and darkened scars, (8–)11–25(–30) × (3–)5–7(–8) μm (mean ± SD = 18 ± 7 × 6 ± 1 μm). <bold>Conidia</bold> straight or curved, pale brown to dark golden brown, smooth, fusiform, 2–3-euseptate, median two cells asymmetrically swollen, median septum thickened, 23–29(–32) × (11–)12–16 μm (mean ± SD = 26 ± 3 × 14 ± 2 μm); germination mono- or bipolar. <bold>Hila</bold> 2–3 μm wide, non-protuberant, thickened and darkened. Chlamydospores and microconidia are not observed. Sexual morph not observed.</p></tp:treatment-sec><tp:treatment-sec sec-type="description" id="SECID0E4BAM"><title>Culture characteristics.</title><p>Colonies on <abbrev xmlns:xlink="http://www.w3.org/1999/xlink" xlink:title="2% potato dextrose agar" id="ABBRID0EDCAM" xlink:type="simple">PDA</abbrev> reach 33 mm diam. after 5 days at 25 °C in the dark. Margins irregular, umbonate with an erose edge, greyish-green, cottony appearance, yellowish on the periphery, flat. The centre of the reverse is greyish-green and the edge is dark yellow. On OA medium, the colonies reach up to 47 mm in diam. The edge is neat, cottony appearance, the colony surface is grey, aerial hyphae are fluffy and reverse is black. On CMA medium, the colonies are cottony and reach 32 mm in diam. The edge is irregular and the centre is black.</p></tp:treatment-sec><tp:treatment-sec sec-type="material" id="SECID0EHCAM"><title>Additional materials examined.</title><p><bold>China</bold> • Jiangsu Province, Nanjing, Xuanwu District, Xuanwu Lake Park, isolated from leaf blight of <italic><tp:taxon-name><tp:taxon-name-part taxon-name-part-type="genus" reg="Lolium">Lolium</tp:taxon-name-part> <tp:taxon-name-part taxon-name-part-type="species" reg="perenne">perenne</tp:taxon-name-part></tp:taxon-name></italic>, 5 June 2024, Jia-Mei Zhao and Lin Huang, XW9-5-2, XW9-5-3.</p></tp:treatment-sec><tp:treatment-sec sec-type="notes" id="SECID0E1CAM"><title>Notes.</title><p>Phylogenetically, <italic><tp:taxon-name><tp:taxon-name-part taxon-name-part-type="genus" reg="Curvularia">Curvularia</tp:taxon-name-part> <tp:taxon-name-part taxon-name-part-type="species" reg="loliicola">loliicola</tp:taxon-name-part></tp:taxon-name></italic> forms a distinct, strongly supported lineage sister to <italic><tp:taxon-name><tp:taxon-name-part taxon-name-part-type="genus" reg="Curvularia">C.</tp:taxon-name-part> <tp:taxon-name-part taxon-name-part-type="species" reg="intermedia">intermedia</tp:taxon-name-part></tp:taxon-name></italic> (Fig. <xref ref-type="fig" rid="F2">2</xref>). Morphologically, <italic><tp:taxon-name><tp:taxon-name-part taxon-name-part-type="genus" reg="Curvularia">C.</tp:taxon-name-part> <tp:taxon-name-part taxon-name-part-type="species" reg="loliicola">loliicola</tp:taxon-name-part></tp:taxon-name></italic> resembles <italic><tp:taxon-name><tp:taxon-name-part taxon-name-part-type="genus" reg="Curvularia">C.</tp:taxon-name-part> <tp:taxon-name-part taxon-name-part-type="species" reg="intermedia">intermedia</tp:taxon-name-part></tp:taxon-name></italic> in producing 3-septate conidia, but differs in conidial and conidiophore size and ornamentation. <italic><tp:taxon-name><tp:taxon-name-part taxon-name-part-type="genus" reg="Curvularia">Curvularia</tp:taxon-name-part> <tp:taxon-name-part taxon-name-part-type="species" reg="intermedia">intermedia</tp:taxon-name-part></tp:taxon-name></italic> possesses longer conidia (33–37 vs. 23–29 μm in length). In addition, <italic><tp:taxon-name><tp:taxon-name-part taxon-name-part-type="genus" reg="Curvularia">C.</tp:taxon-name-part> <tp:taxon-name-part taxon-name-part-type="species" reg="intermedia">intermedia</tp:taxon-name-part></tp:taxon-name></italic> distinctly differs from <italic><tp:taxon-name><tp:taxon-name-part taxon-name-part-type="genus" reg="Curvularia">C.</tp:taxon-name-part> <tp:taxon-name-part taxon-name-part-type="species" reg="loliicola">loliicola</tp:taxon-name-part></tp:taxon-name></italic> by its longer conidiophores which can reach up to 800 μm, while the conidiophores of <italic><tp:taxon-name><tp:taxon-name-part taxon-name-part-type="genus" reg="Curvularia">C.</tp:taxon-name-part> <tp:taxon-name-part taxon-name-part-type="species" reg="loliicola">loliicola</tp:taxon-name-part></tp:taxon-name></italic> show no basal enlargement and are semi- to macro-nematous, up to 192 μm (<xref ref-type="bibr" rid="B1">Ahmadpour et al. 2012</xref>). Furthermore, it has also been reported that it can cause leaf spots of <italic><tp:taxon-name><tp:taxon-name-part taxon-name-part-type="genus" reg="Cynodon">Cynodon</tp:taxon-name-part> <tp:taxon-name-part taxon-name-part-type="species" reg="dactylon">dactylon</tp:taxon-name-part></tp:taxon-name></italic>, blueberries and other plants (<xref ref-type="bibr" rid="B12">Couch 1995</xref>; <xref ref-type="bibr" rid="B34">Li et al. 2019</xref>; <xref ref-type="bibr" rid="B11">Cheng et al. 2022</xref>; <xref ref-type="bibr" rid="B27">Kong et al. 2024</xref>). In addition, the novel species resembles <italic><tp:taxon-name><tp:taxon-name-part taxon-name-part-type="genus" reg="Curvularia">Curvularia</tp:taxon-name-part> <tp:taxon-name-part taxon-name-part-type="species" reg="graminis">graminis</tp:taxon-name-part></tp:taxon-name></italic> Meng Zhang &amp; T.Y. Zhang, described from grass hosts in China, particularly in conidial morphology, where the second and third septa from the base are often darker pigmented. However, <italic><tp:taxon-name><tp:taxon-name-part taxon-name-part-type="genus" reg="Curvularia">C.</tp:taxon-name-part> <tp:taxon-name-part taxon-name-part-type="species" reg="graminis">graminis</tp:taxon-name-part></tp:taxon-name></italic> differs from <italic><tp:taxon-name><tp:taxon-name-part taxon-name-part-type="genus" reg="Curvularia">C.</tp:taxon-name-part> <tp:taxon-name-part taxon-name-part-type="species" reg="loliicola">loliicola</tp:taxon-name-part></tp:taxon-name></italic> in having longer conidia (29–46 vs. 23–29 μm, <xref ref-type="bibr" rid="B57">Zhang and Zhang (2007)</xref>).</p></tp:treatment-sec><tp:treatment-sec><!--Section generated to contain objects referenced in tp:taxon-treatment.--><fig id="F2" position="float" orientation="portrait"><object-id xmlns:xlink="http://www.w3.org/1999/xlink" content-type="doi" xlink:type="simple">10.3897/mycokeys.125.168614.figure2</object-id><object-id xmlns:xlink="http://www.w3.org/1999/xlink" content-type="arpha" xlink:type="simple">00B660D0-294F-5B4C-A4DA-57B94D3051F8</object-id><label>Figure 2.</label><caption><p>Phylogenetic relationships of <italic><tp:taxon-name><tp:taxon-name-part taxon-name-part-type="genus" reg="Curvularia">Curvularia</tp:taxon-name-part></tp:taxon-name></italic> strains isolated from turfgrasses and closely-related taxa of <italic><tp:taxon-name><tp:taxon-name-part taxon-name-part-type="genus" reg="Curvularia">Curvularia</tp:taxon-name-part></tp:taxon-name></italic>, based on Maximum Likelihood analyses using concatenated <abbrev xmlns:xlink="http://www.w3.org/1999/xlink" xlink:title="internal transcribed spacer" id="ABBRID0EE6GK" xlink:type="simple">ITS</abbrev> + <abbrev xmlns:xlink="http://www.w3.org/1999/xlink" xlink:title="glyceraldehyde-3-phosphate dehydrogenase" id="ABBRID0EI6GK" xlink:type="simple">GAPDH</abbrev> + <italic><abbrev xmlns:xlink="http://www.w3.org/1999/xlink" xlink:title="translation elongation factor-1 alpha" id="ABBRID0EN6GK" xlink:type="simple">tef1</abbrev></italic> sequences. Numbers above the branches indicate <abbrev xmlns:xlink="http://www.w3.org/1999/xlink" xlink:title="Maximum Likelihood" id="ABBRID0ER6GK" xlink:type="simple">ML</abbrev> bootstrap values (left, <abbrev xmlns:xlink="http://www.w3.org/1999/xlink" xlink:title="Maximum Likelihood" id="ABBRID0EV6GK" xlink:type="simple">ML</abbrev> ≥ 50%) and Bayesian posterior probabilities (right, <abbrev xmlns:xlink="http://www.w3.org/1999/xlink" xlink:title="Bayesian posterior probabilities" id="ABBRID0EZ6GK" xlink:type="simple">BPP</abbrev> ≥ 0.90). T = Ex-type strain.</p></caption><graphic xmlns:xlink="http://www.w3.org/1999/xlink" xlink:href="mycokeys-125-279-g002.jpg" position="float" orientation="portrait" xlink:type="simple" id="oo_1472455.jpg"><uri content-type="original_file" xlink:type="simple">https://binary.pensoft.net/fig/1472455</uri></graphic></fig></tp:treatment-sec><ref-list><ref id="B1"><mixed-citation xmlns:xlink="http://www.w3.org/1999/xlink" xlink:type="simple"><person-group><name name-style="western"><surname>Ahmadpour</surname><given-names>A</given-names></name><name name-style="western"><surname>Heidarian</surname><given-names>Z</given-names></name><name name-style="western"><surname>Karami</surname><given-names>S</given-names></name><name name-style="western"><surname>Tsukiboshi</surname><given-names>T</given-names></name><name name-style="western"><surname>Zhang</surname><given-names>M</given-names></name><name name-style="western"><surname>Javan-Nikkhah</surname><given-names>M</given-names></name></person-group> (<year>2012</year>) <article-title>New species of <italic><tp:taxon-name><tp:taxon-name-part taxon-name-part-type="genus">Bipolaris</tp:taxon-name-part></tp:taxon-name></italic> and <italic><tp:taxon-name><tp:taxon-name-part taxon-name-part-type="genus">Curvularia</tp:taxon-name-part></tp:taxon-name></italic> on grass species in Iran.</article-title><source>Rostaniha</source><volume>13</volume>(<issue>1</issue>): <fpage>69</fpage>–<lpage>82</lpage>. <ext-link xlink:href="10.22092/botany.2012.101374" ext-link-type="doi" xlink:type="simple">https://doi.org/10.22092/botany.2012.101374</ext-link></mixed-citation></ref><ref id="B12"><mixed-citation xmlns:xlink="http://www.w3.org/1999/xlink" xlink:type="simple"><person-group><name name-style="western"><surname>Couch</surname><given-names>HB</given-names></name></person-group> (<year>1995</year>) <source>Diseases of turfgrasses.</source><publisher-name>Krieger Publishing Company</publisher-name>, <publisher-loc>Florida</publisher-loc>, <size units="page">421 pp</size>.</mixed-citation></ref><ref id="B34"><mixed-citation xmlns:xlink="http://www.w3.org/1999/xlink" xlink:type="simple"><person-group><name name-style="western"><surname>Li</surname><given-names>J</given-names></name><name name-style="western"><surname>Li</surname><given-names>M</given-names></name><name name-style="western"><surname>Gao</surname><given-names>XX</given-names></name><name name-style="western"><surname>Fang</surname><given-names>F</given-names></name></person-group> (<year>2019</year>) <article-title>First report of <italic><tp:taxon-name><tp:taxon-name-part taxon-name-part-type="genus">Curvularia</tp:taxon-name-part> <tp:taxon-name-part taxon-name-part-type="species">intermedia</tp:taxon-name-part></tp:taxon-name></italic> causing leaf blight on annual ryegrass (<italic><tp:taxon-name><tp:taxon-name-part taxon-name-part-type="genus">Lolium</tp:taxon-name-part> <tp:taxon-name-part taxon-name-part-type="species">multiflorum</tp:taxon-name-part></tp:taxon-name></italic>) in China.</article-title><source>Plant Disease</source><volume>103</volume>(<issue>3</issue>): <fpage>585</fpage>. <ext-link xlink:href="10.1094/PDIS-06-18-0955-PDN" ext-link-type="doi" xlink:type="simple">https://doi.org/10.1094/PDIS-06-18-0955-PDN</ext-link></mixed-citation></ref><ref id="B11"><mixed-citation xmlns:xlink="http://www.w3.org/1999/xlink" xlink:type="simple"><person-group><name name-style="western"><surname>Cheng</surname><given-names>MJ</given-names></name><name name-style="western"><surname>Wu</surname><given-names>MD</given-names></name><name name-style="western"><surname>Hsieh</surname><given-names>SY</given-names></name><name name-style="western"><surname>Chen</surname><given-names>CY</given-names></name><name name-style="western"><surname>Chen</surname><given-names>JJ</given-names></name><name name-style="western"><surname>Kuo</surname><given-names>YH</given-names></name></person-group> (<year>2022</year>) <article-title>Isolation of one sesquiterpenoid from the endophytic fungus <italic><tp:taxon-name><tp:taxon-name-part taxon-name-part-type="genus">Curvularia</tp:taxon-name-part> <tp:taxon-name-part taxon-name-part-type="species">intermedia</tp:taxon-name-part></tp:taxon-name></italic>.</article-title><source>Chemistry of Natural Compounds</source><volume>58</volume>(<issue>4</issue>): <fpage>653</fpage>–<lpage>655</lpage>. <ext-link xlink:href="10.1007/s10600-022-03763-1" ext-link-type="doi" xlink:type="simple">https://doi.org/10.1007/s10600-022-03763-1</ext-link></mixed-citation></ref><ref id="B27"><mixed-citation xmlns:xlink="http://www.w3.org/1999/xlink" xlink:type="simple"><person-group><name name-style="western"><surname>Kong</surname><given-names>Q</given-names></name><name name-style="western"><surname>Yuan</surname><given-names>S</given-names></name><name name-style="western"><surname>Zhe</surname><given-names>S</given-names></name><name name-style="western"><surname>Zhong</surname><given-names>J</given-names></name><name name-style="western"><surname>Hu</surname><given-names>Y</given-names></name><name name-style="western"><surname>Yang</surname><given-names>S</given-names></name><name name-style="western"><surname>Xue</surname><given-names>C</given-names></name><name name-style="western"><surname>Wang</surname><given-names>C</given-names></name></person-group> (<year>2024</year>) <article-title>First report of leaf spot caused by <italic><tp:taxon-name><tp:taxon-name-part taxon-name-part-type="genus">Curvularia</tp:taxon-name-part> <tp:taxon-name-part taxon-name-part-type="species">intermedia</tp:taxon-name-part></tp:taxon-name></italic> on <tp:taxon-name><tp:taxon-name-part taxon-name-part-type="genus"/><tp:taxon-name-part taxon-name-part-type="species">blueberry</tp:taxon-name-part></tp:taxon-name> (<italic><tp:taxon-name><tp:taxon-name-part taxon-name-part-type="genus">Vaccinium</tp:taxon-name-part> <tp:taxon-name-part taxon-name-part-type="species">corymbosum</tp:taxon-name-part></tp:taxon-name></italic> interspecific hybrids) in China.</article-title><source>Journal of Plant Pathology</source><volume>106</volume>(<issue>4</issue>): <fpage>1877</fpage>–<lpage>1878</lpage>. <ext-link xlink:href="10.1007/s42161-024-01718-9" ext-link-type="doi" xlink:type="simple">https://doi.org/10.1007/s42161-024-01718-9</ext-link></mixed-citation></ref><ref id="B57"><mixed-citation xmlns:xlink="http://www.w3.org/1999/xlink" xlink:type="simple"><person-group><name name-style="western"><surname>Zhang</surname><given-names>M</given-names></name><name name-style="western"><surname>Zhang</surname><given-names>TY</given-names></name></person-group> (<year>2007</year>) <article-title>Taxonomic studies of <italic><tp:taxon-name><tp:taxon-name-part taxon-name-part-type="genus">Curvularia</tp:taxon-name-part></tp:taxon-name></italic> from China lll. Two new species on <tp:taxon-name><tp:taxon-name-part taxon-name-part-type="family">Poaceae</tp:taxon-name-part></tp:taxon-name>.</article-title><source>Mycotaxon</source><volume>99</volume>: <fpage>143</fpage>–<lpage>146</lpage>.</mixed-citation></ref></ref-list></tp:taxon-treatment>
