# Supplementary material for: ﻿Five novel species of Curvularia (Pleosporales, Pleosporaceae) isolated from turfgrasses
Source: MycoKeys. 2025 Nov 21;125:279–305. doi: 10.3897/mycokeys.125.168614 (PMC12663720; doi:10.3897/mycokeys.125.168614)
Supplement: XML Treatment for Curvularia nanjingensis [file mycokeys.125.168614-treatment4.xml]

<!DOCTYPE tp:taxon-treatment
  PUBLIC "-//TaxonX//DTD Taxonomic Treatment Publishing DTD v0 20100105//EN" "tax-treatment-NSO.dtd">
<tp:taxon-treatment xmlns:tp="http://www.plazi.org/taxpub"><tp:treatment-meta><kwd-group><label>Taxon classification</label><kwd>
                <named-content content-type="kingdom">Fungi</named-content>
              </kwd><kwd>
                <named-content content-type="order">Pleosporales</named-content>
              </kwd><kwd>
                <named-content content-type="family">Pleosporaceae</named-content>
              </kwd></kwd-group><mixed-citation publication-type="journal"><person-group><name><surname>Zhao</surname><given-names>Jia-Mei</given-names></name><name><surname>Peng</surname><given-names>Chuan-Xu</given-names></name><name><surname>Zhang</surname><given-names>Qiu-Yue</given-names></name><name><surname>Li</surname><given-names>De-Wei</given-names></name><name><surname>Huang</surname><given-names>Lin</given-names></name></person-group><article-title>﻿Five novel species of <italic><tp:taxon-name><tp:taxon-name-part taxon-name-part-type="genus" reg="Curvularia">Curvularia</tp:taxon-name-part></tp:taxon-name></italic> (<tp:taxon-name><tp:taxon-name-part taxon-name-part-type="order">Pleosporales</tp:taxon-name-part></tp:taxon-name>, <tp:taxon-name><tp:taxon-name-part taxon-name-part-type="family">Pleosporaceae</tp:taxon-name-part></tp:taxon-name>) isolated from turfgrasses</article-title><source>MycoKeys</source><day>21</day><month>11</month><year>2025</year><volume>125</volume><fpage>279</fpage><lpage>305</lpage><pub-id pub-id-type="doi">10.3897/mycokeys.125.168614</pub-id></mixed-citation></tp:treatment-meta><tp:nomenclature><label>﻿</label><tp:taxon-name><object-id xmlns:xlink="http://www.w3.org/1999/xlink" content-type="arpha" xlink:type="simple">32890A52-C0D0-52BD-B74E-55FCCE196262</object-id>
              <tp:taxon-name-part taxon-name-part-type="genus" reg="Curvularia">Curvularia</tp:taxon-name-part>
              <tp:taxon-name-part taxon-name-part-type="species" reg="nanjingensis">nanjingensis</tp:taxon-name-part>
              <object-id xmlns:xlink="http://www.w3.org/1999/xlink" content-type="mycobank" xlink:type="simple">860703</object-id>
            </tp:taxon-name><tp:taxon-authority>Lin Huang, Jia-Mei Zhao &amp; D.W. Li</tp:taxon-authority><tp:taxon-status xmlns:xlink="http://www.w3.org/1999/xlink" xlink:type="simple">sp. nov.</tp:taxon-status><xref ref-type="fig" rid="F6">Fig. 6</xref></tp:nomenclature><tp:treatment-sec sec-type="Holotype" id="SECID0EOJAM"><title>Holotype.</title><p><bold>China</bold> • Jiangsu Province, Nanjing, Jianye District, Yuzui Wetland Park, <named-content xmlns:xlink="http://www.w3.org/1999/xlink" content-type="dwc:verbatimCoordinates" xlink:type="simple"><named-content content-type="geo-json" specific-use="{&#34;type&#34;:&#34;Point&#34;,&#34;coordinates&#34;:[119.098333,32.620278]}" id="NCID0EZJAM" xlink:type="simple">31°97'13"N, 118°65'54"E</named-content></named-content>, isolated from leaf blight of <italic><tp:taxon-name><tp:taxon-name-part taxon-name-part-type="genus" reg="Cynodon">Cynodon</tp:taxon-name-part> <tp:taxon-name-part taxon-name-part-type="species" reg="dactylon">dactylon</tp:taxon-name-part></tp:taxon-name></italic>, 29 Aug 2024. Holotype: <abbrev xmlns:xlink="http://www.w3.org/1999/xlink" xlink:title="China Forestry Culture Collection Center" id="ABBRID0EJKAM" xlink:type="simple">CFCC</abbrev> 72723 is a living specimen being maintained via lyophilisation at the China Forestry Culture Collection Center (<abbrev xmlns:xlink="http://www.w3.org/1999/xlink" xlink:title="China Forestry Culture Collection Center" id="ABBRID0ENKAM" xlink:type="simple">CFCC</abbrev>). Ex-type (YZ25-10-2-1) is maintained at the Forest Pathology Laboratory, Nanjing Forestry University.</p><fig id="F6" position="float" orientation="portrait"><object-id xmlns:xlink="http://www.w3.org/1999/xlink" content-type="doi" xlink:type="simple">10.3897/mycokeys.125.168614.figure6</object-id><object-id xmlns:xlink="http://www.w3.org/1999/xlink" content-type="arpha" xlink:type="simple">E128CADB-00AC-5B8C-956B-F69EFF3E5243</object-id><label>Figure 6.</label><caption><p><italic><tp:taxon-name><tp:taxon-name-part taxon-name-part-type="genus" reg="Curvularia">Curvularia</tp:taxon-name-part> <tp:taxon-name-part taxon-name-part-type="species" reg="nanjingensis">nanjingensis</tp:taxon-name-part></tp:taxon-name></italic> (YZ25-10-2-1, type). <bold>A–C.</bold> Colony on <abbrev xmlns:xlink="http://www.w3.org/1999/xlink" xlink:title="2% potato dextrose agar" id="ABBRID0EGLAM" xlink:type="simple">PDA</abbrev> (<bold>A</bold>), OA (<bold>B</bold>) and CMA (<bold>C</bold>), respectively in 5 days after incubation at 25 °C; <bold>D.</bold> Sporulation on <abbrev xmlns:xlink="http://www.w3.org/1999/xlink" xlink:title="2% potato dextrose agar" id="ABBRID0ESLAM" xlink:type="simple">PDA</abbrev>; <bold>E–K.</bold> Conidia, conidiogenous cells and conidiophore; <bold>L.</bold> Chlamydospores; <bold>M–N.</bold> conidia. Scale bars: 100 μm (<bold>D</bold>); 10 μm (<bold>H–M</bold>).</p></caption><graphic xmlns:xlink="http://www.w3.org/1999/xlink" xlink:href="mycokeys-125-279-g006.jpg" position="float" orientation="portrait" xlink:type="simple" id="oo_1472459.jpg"><uri content-type="original_file" xlink:type="simple">https://binary.pensoft.net/fig/1472459</uri></graphic></fig></tp:treatment-sec><tp:treatment-sec sec-type="etymology" id="SECID0EFMAM"><title>Etymology.</title><p>The name refers to the city, Nanjing where the holotype was collected.</p></tp:treatment-sec><tp:treatment-sec sec-type="description" id="SECID0EKMAM"><title>Description.</title><p>Asexual morph on <abbrev xmlns:xlink="http://www.w3.org/1999/xlink" xlink:title="2% potato dextrose agar" id="ABBRID0EQMAM" xlink:type="simple">PDA</abbrev>: <bold>Hyphae</bold> 3–4 μm wide, subhyaline to pale brown, thin- and smooth-walled, septate, branched. <bold>Conidiophores</bold> mononematous, semi- to macronematous, septate, arising singly or frequently in groups, straight to flexuous, geniculate towards the apex, unbranched, smooth-walled, subhyaline to dark brown, (113–)163–279(–384) × (3–)4–6 μm (mean ± SD = 221 ± 58 × 5 ± 1 μm). <bold>Conidiogenous cells</bold> mono- to polytretic, proliferating sympodially, integrated, terminal or intercalary, subcylindrical to irregularly swollen, yellowish-brown, smooth, 6–14(–18) × 4–6 μm (mean ± SD = 10 ± 4 × 5 ± 1 μm). <bold>Conidia</bold> straight or curved, elliptical to lunate, smooth, 2–3-euseptate, median cells unequally enlarged, pigmentation intensified to dark brown and median septum thickened, apical and basal cells subhyaline to pale brown, (13–)16–20(–22) × (7–)9–13(–14) μm (mean ± SD = 18 ± 2 × 11 ± 2 μm); germination mono- or bipolar. <bold>Hila</bold> 2–3 μm wide, inconspicuous to slightly conspicuous, slightly thickened and darkened. <bold>Chlamydospores</bold> present, intercalary, smooth-walled, solitary or grouped in chain, subglobose to oblong, 8–12(–13) × (6–)7–9(–10) μm (mean ± SD = 10 ± 2 × 8 ± 1 μm, n = 20). Microconidia not observed. Sexual morph: Undetermined.</p></tp:treatment-sec><tp:treatment-sec sec-type="description" id="SECID0EANAM"><title>Culture characteristics.</title><p>Colonies on <abbrev xmlns:xlink="http://www.w3.org/1999/xlink" xlink:title="2% potato dextrose agar" id="ABBRID0EGNAM" xlink:type="simple">PDA</abbrev> reach 46 mm diam. after 5 days at 25 °C in the dark. Round colonies, regular margin, flat without bulge, greyish-black at sporulating zone, white at aging zone. The centre of the reverse is greyish-green and the edge is yellowish-white. On OA medium, the colonies are up to 51 mm in diam., with regular margin, smooth surface, black on both front and reverse sides. On CMA medium, the diameter is up to 49 mm and the morphology is similar to that on OA medium.</p></tp:treatment-sec><tp:treatment-sec sec-type="material" id="SECID0EKNAM"><title>Additional materials examined.</title><p><bold>China</bold> • Jiangsu Province, Nanjing, Jianye District, Yuzui Wetland Park, 29 August 2024, isolated from leaf blight of <italic><tp:taxon-name><tp:taxon-name-part taxon-name-part-type="genus" reg="Cynodon">Cynodon</tp:taxon-name-part> <tp:taxon-name-part taxon-name-part-type="species" reg="dactylon">dactylon</tp:taxon-name-part></tp:taxon-name></italic>, Jia-Mei Zhao and Lin Huang, YZ25-10-2-2, YZ25-10-2-3.</p></tp:treatment-sec><tp:treatment-sec sec-type="notes" id="SECID0E4NAM"><title>Notes.</title><p>Phylogenetically, <italic><tp:taxon-name><tp:taxon-name-part taxon-name-part-type="genus" reg="Curvularia">Curvularia</tp:taxon-name-part> <tp:taxon-name-part taxon-name-part-type="species" reg="nanjingensis">nanjingensis</tp:taxon-name-part></tp:taxon-name></italic> is allocated to a strongly supported lineage (100/0.98) in <italic><tp:taxon-name><tp:taxon-name-part taxon-name-part-type="genus" reg="Curvularia">Curvularia</tp:taxon-name-part></tp:taxon-name></italic> and related to <italic><tp:taxon-name><tp:taxon-name-part taxon-name-part-type="genus" reg="Curvularia">C.</tp:taxon-name-part> <tp:taxon-name-part taxon-name-part-type="species" reg="chiangraiensis">chiangraiensis</tp:taxon-name-part></tp:taxon-name></italic> and <italic><tp:taxon-name><tp:taxon-name-part taxon-name-part-type="genus" reg="Curvularia">C.</tp:taxon-name-part> <tp:taxon-name-part taxon-name-part-type="species" reg="simmonsii">simmonsii</tp:taxon-name-part></tp:taxon-name></italic> (Fig. <xref ref-type="fig" rid="F2">2</xref>). However, <italic><tp:taxon-name><tp:taxon-name-part taxon-name-part-type="genus" reg="Curvularia">C.</tp:taxon-name-part> <tp:taxon-name-part taxon-name-part-type="species" reg="chiangraiensis">chiangraiensis</tp:taxon-name-part></tp:taxon-name></italic> can be easily distinguished from <italic><tp:taxon-name><tp:taxon-name-part taxon-name-part-type="genus" reg="Curvularia">C.</tp:taxon-name-part> <tp:taxon-name-part taxon-name-part-type="species" reg="nanjingensis">nanjingensis</tp:taxon-name-part></tp:taxon-name></italic> by its smaller conidiophores (50–150 × 2–7 μm vs. 163–279 × 4–6 μm, <xref ref-type="bibr" rid="B56">Yasanthika et al. (2023)</xref>). <italic><tp:taxon-name><tp:taxon-name-part taxon-name-part-type="genus" reg="Curvularia">Curvularia</tp:taxon-name-part> <tp:taxon-name-part taxon-name-part-type="species" reg="simmonsii">simmonsii</tp:taxon-name-part></tp:taxon-name></italic> differs from <italic><tp:taxon-name><tp:taxon-name-part taxon-name-part-type="genus" reg="Curvularia">C.</tp:taxon-name-part> <tp:taxon-name-part taxon-name-part-type="species" reg="nanjingensis">nanjingensis</tp:taxon-name-part></tp:taxon-name></italic> by its longer conidia (21–27 μm vs. 16–20 μm, <xref ref-type="bibr" rid="B16">Ferdinandez et al. (2021)</xref>). Additionally, <italic><tp:taxon-name><tp:taxon-name-part taxon-name-part-type="genus" reg="Curvularia">C.</tp:taxon-name-part> <tp:taxon-name-part taxon-name-part-type="species" reg="nanjingensis">nanjingensis</tp:taxon-name-part></tp:taxon-name></italic> can produce chlamydospores, while this feature is not observed in <italic><tp:taxon-name><tp:taxon-name-part taxon-name-part-type="genus" reg="Curvularia">C.</tp:taxon-name-part> <tp:taxon-name-part taxon-name-part-type="species" reg="chiangraiensis">chiangraiensis</tp:taxon-name-part></tp:taxon-name></italic> and <italic><tp:taxon-name><tp:taxon-name-part taxon-name-part-type="genus" reg="Curvularia">C.</tp:taxon-name-part> <tp:taxon-name-part taxon-name-part-type="species" reg="simmonsii">simmonsii</tp:taxon-name-part></tp:taxon-name></italic>. Furthermore, <italic><tp:taxon-name><tp:taxon-name-part taxon-name-part-type="genus" reg="Curvularia">C.</tp:taxon-name-part> <tp:taxon-name-part taxon-name-part-type="species" reg="chiangraiensis">chiangraiensis</tp:taxon-name-part></tp:taxon-name></italic> and <italic><tp:taxon-name><tp:taxon-name-part taxon-name-part-type="genus" reg="Curvularia">C.</tp:taxon-name-part> <tp:taxon-name-part taxon-name-part-type="species" reg="simmonsii">simmonsii</tp:taxon-name-part></tp:taxon-name></italic> have only been sporadically reported. The former has been reported to be isolated from soil; the latter was isolated from the leaf lesions of <italic><tp:taxon-name><tp:taxon-name-part taxon-name-part-type="genus" reg="Panicum">Panicum</tp:taxon-name-part> <tp:taxon-name-part taxon-name-part-type="species" reg="maximum">maximum</tp:taxon-name-part></tp:taxon-name></italic> in Sri Lanka (<xref ref-type="bibr" rid="B16">Ferdinandez et al. 2021</xref>; <xref ref-type="bibr" rid="B56">Yasanthika et al. 2023</xref>).</p></tp:treatment-sec><tp:treatment-sec><!--Section generated to contain objects referenced in tp:taxon-treatment.--><fig id="F2" position="float" orientation="portrait"><object-id xmlns:xlink="http://www.w3.org/1999/xlink" content-type="doi" xlink:type="simple">10.3897/mycokeys.125.168614.figure2</object-id><object-id xmlns:xlink="http://www.w3.org/1999/xlink" content-type="arpha" xlink:type="simple">00B660D0-294F-5B4C-A4DA-57B94D3051F8</object-id><label>Figure 2.</label><caption><p>Phylogenetic relationships of <italic><tp:taxon-name><tp:taxon-name-part taxon-name-part-type="genus" reg="Curvularia">Curvularia</tp:taxon-name-part></tp:taxon-name></italic> strains isolated from turfgrasses and closely-related taxa of <italic><tp:taxon-name><tp:taxon-name-part taxon-name-part-type="genus" reg="Curvularia">Curvularia</tp:taxon-name-part></tp:taxon-name></italic>, based on Maximum Likelihood analyses using concatenated <abbrev xmlns:xlink="http://www.w3.org/1999/xlink" xlink:title="internal transcribed spacer" id="ABBRID0EE6GK" xlink:type="simple">ITS</abbrev> + <abbrev xmlns:xlink="http://www.w3.org/1999/xlink" xlink:title="glyceraldehyde-3-phosphate dehydrogenase" id="ABBRID0EI6GK" xlink:type="simple">GAPDH</abbrev> + <italic><abbrev xmlns:xlink="http://www.w3.org/1999/xlink" xlink:title="translation elongation factor-1 alpha" id="ABBRID0EN6GK" xlink:type="simple">tef1</abbrev></italic> sequences. Numbers above the branches indicate <abbrev xmlns:xlink="http://www.w3.org/1999/xlink" xlink:title="Maximum Likelihood" id="ABBRID0ER6GK" xlink:type="simple">ML</abbrev> bootstrap values (left, <abbrev xmlns:xlink="http://www.w3.org/1999/xlink" xlink:title="Maximum Likelihood" id="ABBRID0EV6GK" xlink:type="simple">ML</abbrev> ≥ 50%) and Bayesian posterior probabilities (right, <abbrev xmlns:xlink="http://www.w3.org/1999/xlink" xlink:title="Bayesian posterior probabilities" id="ABBRID0EZ6GK" xlink:type="simple">BPP</abbrev> ≥ 0.90). T = Ex-type strain.</p></caption><graphic xmlns:xlink="http://www.w3.org/1999/xlink" xlink:href="mycokeys-125-279-g002.jpg" position="float" orientation="portrait" xlink:type="simple" id="oo_1472455.jpg"><uri content-type="original_file" xlink:type="simple">https://binary.pensoft.net/fig/1472455</uri></graphic></fig></tp:treatment-sec><ref-list><ref id="B56"><mixed-citation xmlns:xlink="http://www.w3.org/1999/xlink" xlink:type="simple"><person-group><name name-style="western"><surname>Yasanthika</surname><given-names>WE</given-names></name><name name-style="western"><surname>Tennakoon</surname><given-names>DS</given-names></name><name name-style="western"><surname>de Farias</surname><given-names>ARG</given-names></name><name name-style="western"><surname>Chethana</surname><given-names>KT</given-names></name><name name-style="western"><surname>Bhat</surname><given-names>DJ</given-names></name><name name-style="western"><surname>Wanasinghe</surname><given-names>DN</given-names></name></person-group> (<year>2023</year>) <article-title>Isolation and characterization of novel <italic><tp:taxon-name><tp:taxon-name-part taxon-name-part-type="family">Dothideomycetes</tp:taxon-name-part></tp:taxon-name></italic> species from forest soils in Chiang Rai and Krabi (Thailand): Additions to the diversity of <italic><tp:taxon-name><tp:taxon-name-part taxon-name-part-type="genus">Curvularia</tp:taxon-name-part></tp:taxon-name></italic> and <italic><tp:taxon-name><tp:taxon-name-part taxon-name-part-type="genus">Verruconis</tp:taxon-name-part></tp:taxon-name></italic>.</article-title><source>Phytotaxa</source><volume>609</volume>(<issue>1</issue>): <fpage>17</fpage>–<lpage>44</lpage>. <ext-link xlink:href="10.11646/phytotaxa.609.1.3" ext-link-type="doi" xlink:type="simple">https://doi.org/10.11646/phytotaxa.609.1.3</ext-link></mixed-citation></ref><ref id="B16"><mixed-citation xmlns:xlink="http://www.w3.org/1999/xlink" xlink:type="simple"><person-group><name name-style="western"><surname>Ferdinandez</surname><given-names>HS</given-names></name><name name-style="western"><surname>Manamgoda</surname><given-names>DS</given-names></name><name name-style="western"><surname>Udayanga</surname><given-names>D</given-names></name><name name-style="western"><surname>Deshappriya</surname><given-names>N</given-names></name><name name-style="western"><surname>Munasinghe</surname><given-names>MS</given-names></name><name name-style="western"><surname>Castlebury</surname><given-names>LA</given-names></name></person-group> (<year>2021</year>) <article-title>Molecular phylogeny and morphology reveal three novel species of <italic><tp:taxon-name><tp:taxon-name-part taxon-name-part-type="genus">Curvularia</tp:taxon-name-part></tp:taxon-name></italic> (<tp:taxon-name><tp:taxon-name-part taxon-name-part-type="order">Pleosporales</tp:taxon-name-part></tp:taxon-name>, <tp:taxon-name><tp:taxon-name-part taxon-name-part-type="family">Pleosporaceae</tp:taxon-name-part></tp:taxon-name>) associated with cereal crops and weedy grass hosts.</article-title><source>Mycological Progress</source><volume>20</volume>(<issue>4</issue>): <fpage>431</fpage>–<lpage>451</lpage>. <ext-link xlink:href="10.1007/s11557-021-01681-0" ext-link-type="doi" xlink:type="simple">https://doi.org/10.1007/s11557-021-01681-0</ext-link></mixed-citation></ref></ref-list></tp:taxon-treatment>
