# Supplementary material for: ﻿Five novel species of Curvularia (Pleosporales, Pleosporaceae) isolated from turfgrasses
Source: MycoKeys. 2025 Nov 21;125:279–305. doi: 10.3897/mycokeys.125.168614 (PMC12663720; doi:10.3897/mycokeys.125.168614)
Supplement: XML Treatment for Curvularia xuanwuensis [file mycokeys.125.168614-treatment5.xml]

<!DOCTYPE tp:taxon-treatment
  PUBLIC "-//TaxonX//DTD Taxonomic Treatment Publishing DTD v0 20100105//EN" "tax-treatment-NSO.dtd">
<tp:taxon-treatment xmlns:tp="http://www.plazi.org/taxpub"><tp:treatment-meta><kwd-group><label>Taxon classification</label><kwd>
                <named-content content-type="kingdom">Fungi</named-content>
              </kwd><kwd>
                <named-content content-type="order">Pleosporales</named-content>
              </kwd><kwd>
                <named-content content-type="family">Pleosporaceae</named-content>
              </kwd></kwd-group><mixed-citation publication-type="journal"><person-group><name><surname>Zhao</surname><given-names>Jia-Mei</given-names></name><name><surname>Peng</surname><given-names>Chuan-Xu</given-names></name><name><surname>Zhang</surname><given-names>Qiu-Yue</given-names></name><name><surname>Li</surname><given-names>De-Wei</given-names></name><name><surname>Huang</surname><given-names>Lin</given-names></name></person-group><article-title>﻿Five novel species of <italic><tp:taxon-name><tp:taxon-name-part taxon-name-part-type="genus" reg="Curvularia">Curvularia</tp:taxon-name-part></tp:taxon-name></italic> (<tp:taxon-name><tp:taxon-name-part taxon-name-part-type="order">Pleosporales</tp:taxon-name-part></tp:taxon-name>, <tp:taxon-name><tp:taxon-name-part taxon-name-part-type="family">Pleosporaceae</tp:taxon-name-part></tp:taxon-name>) isolated from turfgrasses</article-title><source>MycoKeys</source><day>21</day><month>11</month><year>2025</year><volume>125</volume><fpage>279</fpage><lpage>305</lpage><pub-id pub-id-type="doi">10.3897/mycokeys.125.168614</pub-id></mixed-citation></tp:treatment-meta><tp:nomenclature><label>﻿</label><tp:taxon-name><object-id xmlns:xlink="http://www.w3.org/1999/xlink" content-type="arpha" xlink:type="simple">4C4B4237-271E-5763-A4C0-D6C5AF88A3E6</object-id>
              <tp:taxon-name-part taxon-name-part-type="genus" reg="Curvularia">Curvularia</tp:taxon-name-part>
              <tp:taxon-name-part taxon-name-part-type="species" reg="xuanwuensis">xuanwuensis</tp:taxon-name-part>
              <object-id xmlns:xlink="http://www.w3.org/1999/xlink" content-type="mycobank" xlink:type="simple">860704</object-id>
            </tp:taxon-name><tp:taxon-authority>Lin Huang, Jia-Mei Zhao &amp; D.W. Li</tp:taxon-authority><tp:taxon-status xmlns:xlink="http://www.w3.org/1999/xlink" xlink:type="simple">sp. nov.</tp:taxon-status><xref ref-type="fig" rid="F7">Fig. 7</xref></tp:nomenclature><tp:treatment-sec sec-type="Holotype" id="SECID0EEVAM"><title>Holotype.</title><p><bold>China</bold> • Jiangsu Province, Nanjing, Xuanwu District, Zhongshan Sports Park, <named-content xmlns:xlink="http://www.w3.org/1999/xlink" content-type="dwc:verbatimCoordinates" xlink:type="simple"><named-content content-type="geo-json" specific-use="{&#34;type&#34;:&#34;Point&#34;,&#34;coordinates&#34;:[119.452500,32.084167]}" id="NCID0EPVAM" xlink:type="simple">32°05'03"N, 118°86'69"E</named-content></named-content>, isolated from leaf blight of <italic><tp:taxon-name><tp:taxon-name-part taxon-name-part-type="genus" reg="Cynodon">Cynodon</tp:taxon-name-part> <tp:taxon-name-part taxon-name-part-type="species" reg="dactylon">dactylon</tp:taxon-name-part></tp:taxon-name></italic>, 3 July 2024. Holotype: <abbrev xmlns:xlink="http://www.w3.org/1999/xlink" xlink:title="China Forestry Culture Collection Center" id="ABBRID0E6VAM" xlink:type="simple">CFCC</abbrev> 72729 is a living specimen being maintained via lyophilisation at the China Forestry Culture Collection Center (<abbrev xmlns:xlink="http://www.w3.org/1999/xlink" xlink:title="China Forestry Culture Collection Center" id="ABBRID0EDWAM" xlink:type="simple">CFCC</abbrev>). Ex-type (ZS19-14) is maintained at the Forest Pathology Laboratory, Nanjing Forestry University.</p><fig id="F7" position="float" orientation="portrait"><object-id xmlns:xlink="http://www.w3.org/1999/xlink" content-type="doi" xlink:type="simple">10.3897/mycokeys.125.168614.figure7</object-id><object-id xmlns:xlink="http://www.w3.org/1999/xlink" content-type="arpha" xlink:type="simple">08028629-CF0E-524B-B339-FFA2BAABA9FC</object-id><label>Figure 7.</label><caption><p><italic><tp:taxon-name><tp:taxon-name-part taxon-name-part-type="genus" reg="Curvularia">Curvularia</tp:taxon-name-part> <tp:taxon-name-part taxon-name-part-type="species" reg="xuanwuensis">xuanwuensis</tp:taxon-name-part></tp:taxon-name></italic> (ZS19-14, type). <bold>A–C.</bold> Colony on <abbrev xmlns:xlink="http://www.w3.org/1999/xlink" xlink:title="2% potato dextrose agar" id="ABBRID0E3WAM" xlink:type="simple">PDA</abbrev> (<bold>A</bold>), OA (<bold>B</bold>) and CMA (<bold>C</bold>), respectively in 5 days after incubation at 25 °C; <bold>D.</bold> Sporulation on <abbrev xmlns:xlink="http://www.w3.org/1999/xlink" xlink:title="2% potato dextrose agar" id="ABBRID0EIXAM" xlink:type="simple">PDA</abbrev>; <bold>E.</bold> Conidiogenous cell and conidiophore; <bold>F–K.</bold> Conidia, conidiogenous cells and conidiophores; <bold>L.</bold> Conidia. Scale bars: 100 μm (<bold>D</bold>); 20 μm (<bold>H–I, K</bold>); 10 μm (<bold>E–G, J, L</bold>).</p></caption><graphic xmlns:xlink="http://www.w3.org/1999/xlink" xlink:href="mycokeys-125-279-g007.jpg" position="float" orientation="portrait" xlink:type="simple" id="oo_1472460.jpg"><uri content-type="original_file" xlink:type="simple">https://binary.pensoft.net/fig/1472460</uri></graphic></fig></tp:treatment-sec><tp:treatment-sec sec-type="etymology" id="SECID0E4XAM"><title>Etymology.</title><p>The epithet name after the Xuanwu District where the holotype of the fungus was collected.</p></tp:treatment-sec><tp:treatment-sec sec-type="description" id="SECID0ECYAM"><title>Description.</title><p>Asexual morph on <abbrev xmlns:xlink="http://www.w3.org/1999/xlink" xlink:title="2% potato dextrose agar" id="ABBRID0EIYAM" xlink:type="simple">PDA</abbrev>: <bold>Hyphae</bold> 2–4 μm wide, subhyaline to pale brown, thin- and smooth-walled hyphae, septate, branched. <bold>Conidiophores</bold> mononematous, semi- to macronematous, septate, arising singly or frequently in groups, straight to flexuous, geniculate at upper part, unbranched, smooth, pale brown to brown, paler towards the apex, (49–)60–180(–239) × (3–)4–6(–7) μm (mean ± SD = 120 ± 60 × 5 ± 1 μm). <bold>Conidiogenous cells</bold> mono- to polytretic, proliferating sympodially, integrated, terminal or intercalary, subcylindrical, yellowish-brown, smooth to slightly verruculose, with thickened and darkened scars, (6–)7–11(–14) × 4–6(–7) μm (mean ± SD = 9 ± 2 × 5 ± 1 μm). <bold>Conidia</bold> straight, pale brown to dark golden brown, smooth, ellipsoidal, 2–3-euseptate, (14–)18–22(–24) × (7–)8–10 μm (mean ± SD = 20 ± 2 × 9 ± 1 μm); germination mono- or bipolar. <bold>Hila</bold> 2–3 μm wide, non-protuberant, thickened and darkened. Chlamydospores and microconidia were not observed. Sexual morph not observed.</p></tp:treatment-sec><tp:treatment-sec sec-type="description" id="SECID0EWYAM"><title>Culture characteristics.</title><p>Colonies on <abbrev xmlns:xlink="http://www.w3.org/1999/xlink" xlink:title="2% potato dextrose agar" id="ABBRID0E3YAM" xlink:type="simple">PDA</abbrev> reach 44 mm diameter after 5 days at 25 °C in the dark. Round colonies with an entire margin, greyish-black at sporulating zone, flat and white at aging zone, cottony appearance. The centre of the reverse is greyish-green and the edge is white. On OA medium, the colonies attain up to 51 mm in diam. The edge is neat, cottony appearance, the surface of the colony is grey-black, the edge is white and the aerial hyphae are fluffy. Reverse side is greyish-black in the centre and white on the edges. On CMA medium, the colony is up to 49 mm in diam., with an irregular margin, the front and back sides are black and the surface is smooth.</p></tp:treatment-sec><tp:treatment-sec sec-type="material" id="SECID0EAZAM"><title>Additional materials examined.</title><p><bold>China</bold> • Jiangsu Province, Nanjing, Xuanwu District, Zhongshan Sports Park, 3 July 2024, isolated from leaf blight of <italic><tp:taxon-name><tp:taxon-name-part taxon-name-part-type="genus" reg="Cynodon">Cynodon</tp:taxon-name-part> <tp:taxon-name-part taxon-name-part-type="species" reg="dactylon">dactylon</tp:taxon-name-part></tp:taxon-name></italic>, Jia-Mei Zhao and Lin Huang, ZS19-15; Xuanwu Lake Park, 5 June 2024, isolated from leaf blight of <italic><tp:taxon-name><tp:taxon-name-part taxon-name-part-type="genus" reg="Cynodon">Cynodon</tp:taxon-name-part> <tp:taxon-name-part taxon-name-part-type="species" reg="dactylon">dactylon</tp:taxon-name-part></tp:taxon-name></italic>, Jia-Mei Zhao and Lin Huang, XW4-33, XW9-10.</p></tp:treatment-sec><tp:treatment-sec sec-type="notes" id="SECID0E5ZAM"><title>Notes.</title><p>Our phylogenetic analyses reveal that <italic><tp:taxon-name><tp:taxon-name-part taxon-name-part-type="genus" reg="Curvularia">Curvularia</tp:taxon-name-part> <tp:taxon-name-part taxon-name-part-type="species" reg="xuanwuensis">xuanwuensis</tp:taxon-name-part></tp:taxon-name></italic> forms a strongly supported (100/1) lineage and sisters to <italic><tp:taxon-name><tp:taxon-name-part taxon-name-part-type="genus" reg="Curvularia">C.</tp:taxon-name-part> <tp:taxon-name-part taxon-name-part-type="species" reg="australiensis">australiensis</tp:taxon-name-part></tp:taxon-name></italic>. However, these species are readily distinguishable in morphology. <italic><tp:taxon-name><tp:taxon-name-part taxon-name-part-type="genus" reg="Curvularia">C.</tp:taxon-name-part> <tp:taxon-name-part taxon-name-part-type="species" reg="australiensis">australiensis</tp:taxon-name-part></tp:taxon-name></italic> differs from <italic><tp:taxon-name><tp:taxon-name-part taxon-name-part-type="genus" reg="Curvularia">C.</tp:taxon-name-part> <tp:taxon-name-part taxon-name-part-type="species" reg="xuanwuensis">xuanwuensis</tp:taxon-name-part></tp:taxon-name></italic> by its longer conidia (15–40 μm vs. 18–22 μm), with thicker and more conspicuous conidial septa and larger conidiophores (95–205 × 3–7 μm vs. 60–180 × 4–6 μm, <xref ref-type="bibr" rid="B31">Laforet (2015)</xref>).</p></tp:treatment-sec><ref-list><ref id="B31"><mixed-citation xmlns:xlink="http://www.w3.org/1999/xlink" xlink:type="simple"><person-group><name name-style="western"><surname>Laforet</surname><given-names>EP</given-names></name></person-group> (<year>2015</year>) Especies oportunistas de importancia clínica de los géneros <italic><tp:taxon-name><tp:taxon-name-part taxon-name-part-type="genus">Bipolaris</tp:taxon-name-part></tp:taxon-name></italic> Shoemaker y <italic><tp:taxon-name><tp:taxon-name-part taxon-name-part-type="genus">Curvularia</tp:taxon-name-part></tp:taxon-name></italic> Boedijn: Su caracterización bajo los nuevos criterios taxonómicos. Boletín Micológico 30(2). <ext-link xlink:href="10.22370/bolmicol.2015.30.2.348" ext-link-type="doi" xlink:type="simple">https://doi.org/10.22370/bolmicol.2015.30.2.348</ext-link></mixed-citation></ref></ref-list></tp:taxon-treatment>
