# Supplementary material for: ﻿Five novel species of Curvularia (Pleosporales, Pleosporaceae) isolated from turfgrasses
Source: MycoKeys. 2025 Nov 21;125:279–305. doi: 10.3897/mycokeys.125.168614 (PMC12663720; doi:10.3897/mycokeys.125.168614)
Supplement: Supplementary material 1 — Supplementary tables S1, S2 [file mycokeys-125-279-s001.xlsx]

## Sheet: Sheet1
Supplementary Table S1. Fungal cultures isolated from Chinese fir in this study
Strian code	Location	Species	Date	Longitude	Latitude	Temperature	Area
XW1-15	Xuanwu Lake Park, Xuanwu District, Nanjing City, Jiangsu Province，China	Cynodon dactylon	2024.5.21	118°80'83"	32°06'79"	27℃	80m2
XW4-33	Xuanwu Lake Park, Xuanwu District, Nanjing City, Jiangsu Province，China	Cynodon dactylon	2024.5.29	118°80'44"	32°07'15"	32℃	659.2m2
XW6-23	Xuanwu Lake Park, Xuanwu District, Nanjing City, Jiangsu Province，China	Cynodon dactylon	2024.5.31	118°80'84"	32°07'86"	26℃	1100.8m2
XW9-5-1	Xuanwu Lake Park, Xuanwu District, Nanjing City, Jiangsu Province，China	Lolium perenne	2024.6.5	118°80'54"	32°06'62"	24℃	1784.3m2
XW9-5-2	Xuanwu Lake Park, Xuanwu District, Nanjing City, Jiangsu Province，China	Lolium perenne	2024.6.5	118°80'54"	32°06'62"	24℃	1784.3m2
XW9-5-3	Xuanwu Lake Park, Xuanwu District, Nanjing City, Jiangsu Province，China	Lolium perenne	2024.6.5	118°80'54"	32°06'62"	24℃	1784.3m2
XW9-10	Xuanwu Lake Park, Xuanwu District, Nanjing City, Jiangsu Province，China	Cynodon dactylon	2024.6.5	118°80'54"	32°06'62"	24℃	1784.3m2
JHS14-23	Jiuhuashan Park, Xuanwu District, Nanjing City, Jiangsu Province，China	Lolium perenne	2024.6.18	118°80'46"	32°06'05"	32℃	492.1m2
SCM16-22	Shinsemon Park, Xuanwu District, Nanjing City, Jiangsu Province，China	Cynodon dactylon	2024.6.22	118°78'31"	32°09'12"	28℃	1892.5m2
ZS19-14	Zhongshan Sports Park, Xuanwu District, Nanjing City, Jiangsu Province，China	Cynodon dactylon	2024.7.3	118°86'69"	32°05'03"	31℃	2264.3m2
ZS19-15	Zhongshan Sports Park, Xuanwu District, Nanjing City, Jiangsu Province，China	Cynodon dactylon	2024.7.3	118°86'69"	32°05'03"	31℃	2264.3m2
YYH23-17	Yueyahu Park, Qinhuai District, Nanjing City, Jiangsu Province,China	Cynodon dactylon	2024.8.28	118°82'19"	32°03'25"	32℃	1952.8m2
YZ25-10-1-1	Yuzui Wetland Park, Jianye District, Nanjing City, Jiangsu Province,China	Cynodon dactylon	2024.8.29	118°65'54"	31°97'13"	30℃	2365.5m2
YZ25-10-1-2	Yuzui Wetland Park, Jianye District, Nanjing City, Jiangsu Province,China	Cynodon dactylon	2024.8.29	118°65'54"	31°97'13"	30℃	2365.5m2
YZ25-10-1-3	Yuzui Wetland Park, Jianye District, Nanjing City, Jiangsu Province,China	Cynodon dactylon	2024.8.29	118°65'54"	31°97'13"	30℃	2365.5m2
YZ26-27	Yuzui Wetland Park, Jianye District, Nanjing City, Jiangsu Province,China	Cynodon dactylon	2024.9.5	118°65'41"	31°97'24"	34℃	3024.5m2
Supplementary Table S2. Genes/region and respective primer pairs used in the study.
Locus	Gene product	Primer
		Designation	Sequence (5'–3')
ITS	Internal transcription spacer	ITS1	TCCGTAGGTGAACCTGCGG
		ITS4	TCCTCCGCTTATTGATATGC
GAPDH	glyceraldehyde-3-phosphate dehydrogenase	gpd1	CAACGGCTTCGGTCGCATTG
		gpd2	GCCAAGCAGTTGGTTGTGC
tef1-α	Translation elongation factor 1α	983F	GCYCCYGGHCAYCGTGAYTTYAT
		2218R	ATGACACCRACRGCRACRGTYTG
